# Supplementary material for: Hypothalamic loss of Snord116 recapitulates the hyperphagia of Prader-Willi syndrome
Source: J Clin Invest. 2018 Jan 29;128(3):960–9. doi: 10.1172/JCI97007 (PMC5824864; doi:10.1172/JCI97007)
Supplement: Supplemental Table 2 [file jci-128-97007-s003.xlsx]

## Sheet: CreObeseminusGFP
ID	gene name	log2 fold change	log2 counts per million	PValue	FDR
Gfp	Gfp	-11.3361	4.56724	7.22589e-31	9.81854e-27
Cre	Cre	12.6952	11.5492	1.90558e-26	1.29465e-22
ENSMUSG00000067149	Igj	13.9425	7.18417	1.08458e-21	4.91244e-18
ENSMUSG00000076612	Ighg2c	13.7618	9.07172	3.88363e-21	1.31927e-17
ENSMUSG00000076609	Igkc	11.1756	9.43688	6.05126e-21	1.64449e-17
ENSMUSG00000076613	Ighg2b	11.6347	7.48893	4.87148e-14	1.10323e-10
ENSMUSG00000024610	Cd74	7.77291	7.99186	5.229e-12	1.01502e-08
ENSMUSG00000061232	H2-K1	4.50995	7.61297	1.23408e-11	1.93817e-08
ENSMUSG00000094420		12.938	6.17491	1.28375e-11	1.93817e-08
ENSMUSG00000095197		11.4686	5.00954	4.7955e-11	6.51613e-08
ENSMUSG00000095127	GM16747	11.1515	4.68323	7.50553e-11	9.27137e-08
ENSMUSG00000036887	C1qa	3.62407	5.86391	2.77611e-10	3.14348e-07
ENSMUSG00000073418	C4b	4.24851	6.43585	4.97169e-10	5.19657e-07
ENSMUSG00000073409	H2-Q6	4.33995	5.32312	6.20088e-10	6.0184e-07
ENSMUSG00000094075		11.4114	4.75478	1.06566e-09	9.65348e-07
ENSMUSG00000004266	Ptpn6	5.10794	4.88256	1.67104e-09	1.41913e-06
ENSMUSG00000034422	Parp14	3.56461	5.63066	2.09352e-09	1.67334e-06
ENSMUSG00000036905	C1qb	2.90535	5.90381	2.94061e-09	2.21984e-06
ENSMUSG00000095771		11.0823	4.36943	3.75335e-09	2.68424e-06
ENSMUSG00000078920	Ifi47	6.80319	3.70763	5.08761e-09	3.45652e-06
ENSMUSG00000028268	Gbp3	4.11759	6.50985	5.9178e-09	3.8291e-06
ENSMUSG00000096715		10.843	4.14786	7.4419e-09	4.49922e-06
ENSMUSG00000024338	Psmb8	4.8007	5.00349	7.61569e-09	4.49922e-06
ENSMUSG00000022148	Fyb	3.52787	5.30739	1.04037e-08	5.89024e-06
ENSMUSG00000038642	Ctss	2.85504	7.79676	1.49295e-08	8.1145e-06
ENSMUSG00000060802	B2m	3.45752	8.24317	2.20548e-08	1.15262e-05
ENSMUSG00000096150		10.5192	3.754	4.07862e-08	2.05261e-05
ENSMUSG00000042182	Bend6	-1.38466	6.78872	4.51003e-08	2.18866e-05
ENSMUSG00000073411	H2-D1	3.40711	7.51067	6.81647e-08	3.19387e-05
ENSMUSG00000016496	Cd274	3.77687	5.85039	7.11658e-08	3.22334e-05
ENSMUSG00000074151	Nlrc5	4.78172	5.11435	7.4664e-08	3.27269e-05
ENSMUSG00000078853	Igtp	4.45885	5.98051	1.21429e-07	5.15618e-05
ENSMUSG00000060550	H2-Q7	3.84362	5.40818	1.39502e-07	5.7441e-05
ENSMUSG00000096336	AC124758.1	9.53035	3.12016	1.47692e-07	5.90246e-05
ENSMUSG00000026104	Stat1	3.40057	7.76449	1.5523e-07	6.02646e-05
ENSMUSG00000005268	Prlr	-1.76794	6.02019	1.64013e-07	6.19056e-05
ENSMUSG00000095488		8.93943	4.10429	1.79567e-07	6.44748e-05
ENSMUSG00000066363	Serpina3f	10.2654	3.52317	1.80309e-07	6.44748e-05
ENSMUSG00000076556		9.75428	3.3206	2.08347e-07	7.25903e-05
ENSMUSG00000037321	Tap1	4.6763	5.52608	2.14964e-07	7.30233e-05
ENSMUSG00000018899	Irf1	3.76704	4.98692	3.73324e-07	0.000123725
ENSMUSG00000073421	H2-Ab1	7.39232	6.51932	4.41453e-07	0.000142821
ENSMUSG00000095497		13.916	5.18213	4.86486e-07	0.000151245
ENSMUSG00000026185	Igfbp5	1.34128	7.32372	4.89755e-07	0.000151245
ENSMUSG00000028270	Gbp2	5.32146	6.31293	5.34168e-07	0.000161295
ENSMUSG00000095335		10.2076	3.18389	5.5719e-07	0.000164589
ENSMUSG00000036594	H2-Aa	8.80374	5.75991	5.82012e-07	0.000168263
ENSMUSG00000060586	H2-Eb1	8.05588	5.68777	6.44621e-07	0.000180192
ENSMUSG00000095079	AC160982.1	11.938	8.77049	6.49796e-07	0.000180192
ENSMUSG00000095200	AC073561.2	12.5809	4.45703	7.36057e-07	0.000200031
ENSMUSG00000040125	Gpr26	-1.53687	5.81296	7.6069e-07	0.000202672
ENSMUSG00000034438	Gbp8	7.36114	4.42189	1.35639e-06	0.000350717
ENSMUSG00000025498	Irf7	3.32982	4.40417	1.36797e-06	0.000350717
ENSMUSG00000022906	Parp9	3.22356	3.9885	1.67674e-06	0.000421918
ENSMUSG00000021091	Serpina3n	1.5679	6.70901	1.73529e-06	0.000424832
ENSMUSG00000093861		11.1981	4.28731	1.75085e-06	0.000424832
ENSMUSG00000000290	Itgb2	2.95824	4.16997	1.7945e-06	0.000427784
ENSMUSG00000035208	Slfn8	3.8812	4.36201	2.13641e-06	0.000500509
ENSMUSG00000067212	H2-T23	3.73843	5.77729	2.80443e-06	0.000645876
ENSMUSG00000029561	Oasl2	3.80053	6.43645	3.86826e-06	0.000876032
ENSMUSG00000022584	Ly6c2	9.50644	2.77565	4.30122e-06	0.000958114
ENSMUSG00000026344	Lypd1	-3.17312	3.94883	5.49945e-06	0.00119231
ENSMUSG00000020932	Gfap	3.19384	7.27647	5.52809e-06	0.00119231
ENSMUSG00000070327	Rnf213	2.94868	7.45842	5.82613e-06	0.00123696
ENSMUSG00000004187	Kifc2	-1.10353	6.5446	5.95029e-06	0.00124388
ENSMUSG00000022587	Ly6e	1.54258	6.82148	6.25024e-06	0.00128679
ENSMUSG00000002699	Lcp2	2.77758	4.27926	6.42329e-06	0.00130268
ENSMUSG00000021356	Irf4	7.33203	3.09156	6.65473e-06	0.00132977
ENSMUSG00000046805	Mpeg1	2.74765	5.53766	7.59612e-06	0.00149105
ENSMUSG00000021998	Lcp1	2.23029	5.14005	7.68131e-06	0.00149105
ENSMUSG00000046314	Stxbp6	-2.83927	4.38004	8.19032e-06	0.00156747
ENSMUSG00000027962	Vcam1	2.07502	5.04964	8.55664e-06	0.00161483
ENSMUSG00000022831	Hcls1	3.37581	3.96198	8.71253e-06	0.00162172
ENSMUSG00000040264		4.31337	5.38973	1.02725e-05	0.00188625
ENSMUSG00000028269		7.60536	3.33675	1.10066e-05	0.0019941
ENSMUSG00000036896	C1qc	2.672	5.86491	1.27571e-05	0.00228083
ENSMUSG00000033880	Lgals3bp	2.35723	6.34323	1.36594e-05	0.00241045
ENSMUSG00000021285	Ppp1r13b	-1.20058	6.07655	1.39859e-05	0.00243642
ENSMUSG00000082292	Gm12250	6.72399	4.41207	1.43066e-05	0.00246073
ENSMUSG00000035929	H2-Q4	3.58975	4.91449	1.58686e-05	0.00269528
ENSMUSG00000076937	Iglc2	9.34729	2.52759	1.69776e-05	0.00284805
ENSMUSG00000017002	Slpi	8.94714	2.54961	1.77253e-05	0.0029372
ENSMUSG00000094356		9.09815	2.50783	1.79678e-05	0.00294153
ENSMUSG00000026656	Fcgr2b	5.75196	2.965	1.93364e-05	0.00311278
ENSMUSG00000075010	AW112010	9.07727	2.48847	1.94721e-05	0.00311278
ENSMUSG00000005087	Cd44	3.61044	4.02632	1.99605e-05	0.00315376
ENSMUSG00000033579	Fa2h	-3.95544	3.59429	2.04313e-05	0.00319104
ENSMUSG00000054435	Gimap4	8.23715	3.10537	2.17968e-05	0.00336562
ENSMUSG00000073902	Gm1966	5.64483	3.16414	2.27435e-05	0.00347234
ENSMUSG00000078921	Tgtp2	6.45041	5.14448	2.61324e-05	0.00394541
ENSMUSG00000016283	H2-M2	7.89324	2.75399	2.7445e-05	0.00409805
ENSMUSG00000079362		5.18548	5.946	3.23454e-05	0.00477728
ENSMUSG00000027422	Rrbp1	1.1313	7.31705	3.76453e-05	0.00546158
ENSMUSG00000065145	Vault	1.89329	5.36429	3.77825e-05	0.00546158
ENSMUSG00000027009	Itga4	3.00195	4.65901	3.88794e-05	0.00556098
ENSMUSG00000030830	Itgal	7.09139	3.02733	4.1008e-05	0.00578892
ENSMUSG00000028098	Rnf115	1.25097	5.59508	4.13251e-05	0.00578892
ENSMUSG00000022216	Psme1	1.39616	7.26133	4.35266e-05	0.0060351
ENSMUSG00000031385	Plxnb3	-2.88774	3.68248	4.50362e-05	0.00618134
ENSMUSG00000095442		9.03639	2.33234	5.13648e-05	0.00697944
ENSMUSG00000038179	Slamf7	9.006	2.29249	5.32452e-05	0.00716333
ENSMUSG00000015340	Cybb	7.73869	5.01634	5.52864e-05	0.00736501
ENSMUSG00000024411	Aqp4	1.288	7.1746	5.79554e-05	0.00764561
ENSMUSG00000066621	Tecpr1	-1.2412	5.80817	6.15997e-05	0.00804824
ENSMUSG00000038765	Lmx1b	-8.02091	2.95735	6.37959e-05	0.00825579
ENSMUSG00000026395	Ptprc	3.56113	4.05291	6.56585e-05	0.00840592
ENSMUSG00000024308	Tapbp	1.97245	5.80249	6.61932e-05	0.00840592
ENSMUSG00000090942	F830016B08Rik	2.36429	4.78023	6.71616e-05	0.00843337
ENSMUSG00000020143	Dock2	2.73636	4.75688	6.76507e-05	0.00843337
ENSMUSG00000020437	Myo1g	6.531	2.43781	6.83317e-05	0.00844083
ENSMUSG00000055172	C1ra	5.17819	2.86947	6.95054e-05	0.00850846
ENSMUSG00000073489	Ifi204	6.3436	3.27685	7.24005e-05	0.00878373
ENSMUSG00000026872	Zeb2	1.16909	6.55948	7.4997e-05	0.00901822
ENSMUSG00000041794	Myrip	-1.50329	5.22147	7.9788e-05	0.00951017
ENSMUSG00000024696	Lpxn	8.04414	1.77664	8.11118e-05	0.00958389
ENSMUSG00000021948	Prkcd	3.4522	4.00257	8.6368e-05	0.0101092
ENSMUSG00000040253	Gbp7	3.71323	6.0352	8.70458e-05	0.0101092
ENSMUSG00000022488	Nckap1l	2.62795	4.26168	9.0225e-05	0.0103613
ENSMUSG00000051506	Wdfy4	4.51269	3.01044	9.07412e-05	0.0103613
ENSMUSG00000026536	Mnda	8.91105	2.27672	9.33459e-05	0.0105092
ENSMUSG00000029816	Gpnmb	5.87094	2.96032	9.35837e-05	0.0105092
ENSMUSG00000001300	Efnb2	-1.54524	5.28865	9.53637e-05	0.0106213
ENSMUSG00000046879	Irgm1	3.83056	5.82375	9.65075e-05	0.0106613
ENSMUSG00000078546	2210404O09Rik	-7.92208	2.27827	9.99913e-05	0.0109571
ENSMUSG00000028037	Ifi44	4.6648	4.0084	0.00010536	0.0114531
ENSMUSG00000086513	9130208D14Rik	6.74543	2.51731	0.000112112	0.0120903
ENSMUSG00000025017	Pik3ap1	2.47385	4.37009	0.000113609	0.0121553
ENSMUSG00000069516	Lyz2	4.58505	5.13098	0.00012352	0.0131125
ENSMUSG00000046822	Slc39a3	-2.15972	4.13055	0.000125223	0.0131902
ENSMUSG00000076617		4.37759	4.8151	0.00013234	0.0137346
ENSMUSG00000053318	Slamf8	8.5896	1.94708	0.000132413	0.0137346
ENSMUSG00000045932	Ifit2	2.45071	5.12369	0.000137467	0.0140931
ENSMUSG00000004730	Emr1	4.72625	3.37713	0.000137944	0.0140931
ENSMUSG00000039501	Znfx1	1.38208	6.61044	0.000148744	0.0150201
ENSMUSG00000049502	Dtx3l	2.95256	5.04235	0.000149387	0.0150201
ENSMUSG00000041235	Chd7	1.20838	5.70283	0.000150333	0.0150201
ENSMUSG00000034648	Lrrn1	-1.11829	5.81482	0.000151885	0.0150643
ENSMUSG00000006800	Sulf2	1.03815	6.05314	0.000155622	0.0153232
ENSMUSG00000038174	Fam126b	-1.21393	5.78802	0.000157235	0.0153706
ENSMUSG00000033685	Ucp2	1.06952	6.40905	0.000163716	0.0158898
ENSMUSG00000017740	Slc12a5	-0.685064	8.24801	0.000175273	0.0168908
ENSMUSG00000003283	Hck	5.46228	2.97276	0.000180114	0.0172083
ENSMUSG00000047735	Samd9l	2.88907	4.35961	0.000181101	0.0172083
ENSMUSG00000023010	Tmbim6	0.795778	7.11775	0.000187019	0.0176473
ENSMUSG00000007891	Ctsd	1.07815	7.50384	0.000196621	0.0184254
ENSMUSG00000018481	Appbp2	-1.0692	6.19032	0.000201343	0.0187386
ENSMUSG00000041278	Ttc1	1.07341	6.08145	0.00020536	0.0189826
ENSMUSG00000002325	Irf9	2.10754	5.01218	0.000211157	0.0193865
ENSMUSG00000058624	Gda	-1.65305	7.16156	0.000220687	0.0201254
ENSMUSG00000026628	Atf3	6.10296	2.49176	0.000222461	0.020152
ENSMUSG00000050732	Vamp8	3.5359	2.82306	0.000225966	0.0203339
ENSMUSG00000024164	C3	6.2414	5.64523	0.000231918	0.0207322
ENSMUSG00000026177	Slc11a1	5.23226	2.73873	0.000235857	0.0209466
ENSMUSG00000050248	Evc2	-2.8958	3.49082	0.000252431	0.0222729
ENSMUSG00000096727	Psmb9	6.25276	3.4221	0.000260015	0.0227941
ENSMUSG00000040296	Ddx58	1.99983	4.87434	0.000264265	0.0230182
ENSMUSG00000040242	Fgfr1op2	0.94314	6.64569	0.000268102	0.0232037
ENSMUSG00000074622	Mafb	2.70122	4.64266	0.000270141	0.0232321
ENSMUSG00000029417	Cxcl9	4.37136	4.55936	0.000284803	0.024339
ENSMUSG00000054072	Iigp1	4.62042	5.59527	0.000304823	0.0257839
ENSMUSG00000038274	Fau	0.845988	6.82999	0.000305505	0.0257839
ENSMUSG00000020326	Ccng1	1.2731	5.29163	0.000311682	0.0261428
ENSMUSG00000030653	Pde2a	-1.03548	6.51401	0.000316778	0.0264072
ENSMUSG00000001435	Col18a1	1.73998	4.3609	0.000321387	0.0266281
ENSMUSG00000028833	Ncdn	-0.753183	7.96723	0.000326665	0.0269014
ENSMUSG00000035021	Baz1a	3.70632	3.01421	0.000348824	0.0285532
ENSMUSG00000075602	Ly6a	3.36718	4.21761	0.000366245	0.0297997
ENSMUSG00000029313	Aff1	1.57868	5.17429	0.000373145	0.0301803
ENSMUSG00000028581	Laptm5	2.37149	4.66282	0.000384999	0.0309548
ENSMUSG00000022504	Ciita	4.56537	3.08072	0.000388921	0.0310537
ENSMUSG00000021457	Syk	2.514	3.63752	0.0003908	0.0310537
ENSMUSG00000076618		8.55051	1.93227	0.000393528	0.0310887
ENSMUSG00000026728	Vim	1.81061	5.43838	0.000415569	0.0326402
ENSMUSG00000015839	Nfe2l2	2.49209	4.36781	0.000419755	0.0327795
ENSMUSG00000044933	Sstr3	-4.91275	2.48313	0.00042344	0.0328783
ENSMUSG00000034459	Ifit1	4.02198	5.56834	0.000450107	0.0347503
ENSMUSG00000025810	Nrp1	1.05593	6.35394	0.000456082	0.0350127
ENSMUSG00000032596	Uba7	3.70769	4.26953	0.00046273	0.0353234
ENSMUSG00000035273	Hpse	8.84801	2.12058	0.000472798	0.0358904
ENSMUSG00000028333	Anp32b	0.807112	6.7755	0.000489105	0.036922
ENSMUSG00000041841	Rpl37	0.809647	8.08488	0.000496344	0.0371257
ENSMUSG00000025647	Shisa5	1.99743	5.16476	0.000497267	0.0371257
ENSMUSG00000006519	Cyba	3.83629	2.93824	0.000500617	0.0371715
ENSMUSG00000030789	Itgax	6.03106	2.02353	0.000510845	0.0377248
ENSMUSG00000031207	Msn	1.7668	5.98445	0.000515463	0.03786
ENSMUSG00000022829	Stxbp5l	-1.14746	6.16266	0.000543763	0.039724
ENSMUSG00000059498	Fcgr3	3.01316	3.93985	0.000550355	0.0399905
ENSMUSG00000027637	1110008F13Rik	-3.11674	3.11576	0.000559993	0.0404744
ENSMUSG00000032011	Thy1	-0.790189	7.5664	0.000580617	0.041743
ENSMUSG00000013707	Tnfaip8l2	7.88651	1.49176	0.000590205	0.0420146
ENSMUSG00000041481	Serpina3g	8.82726	2.10544	0.000590579	0.0420146
ENSMUSG00000004267	Eno2	-0.650473	8.37368	0.000594622	0.0420819
ENSMUSG00000028465	Tln1	1.01583	6.41806	0.000606607	0.0427077
ENSMUSG00000031557	Plekha2	3.13477	3.40739	0.000611354	0.04282
ENSMUSG00000079363	Gbp4	5.01949	5.50103	0.000626787	0.0436758
ENSMUSG00000021423	Ly86	3.01557	4.00304	0.000643174	0.044589
ENSMUSG00000025823	Pdia4	1.01377	7.06298	0.000652704	0.04502
ENSMUSG00000032089	Il10ra	3.55016	3.5787	0.000659291	0.0452446
ENSMUSG00000025508	Rplp2	0.642651	7.71675	0.000690935	0.0468262
ENSMUSG00000029614	Rpl6	0.766088	7.12772	0.000692203	0.0468262
ENSMUSG00000097006	AC122821.1	-1.11044	5.58763	0.000692674	0.0468262
ENSMUSG00000058715	Fcer1g	2.75172	3.90254	0.000699693	0.0470665
ENSMUSG00000041718	Alg13	2.19443	3.54143	0.00070579	0.0472427
ENSMUSG00000000957	Mmp14	1.57642	5.07883	0.00072562	0.048332
ENSMUSG00000017978	Cadps2	-1.27133	6.33033	0.000731522	0.0484874
ENSMUSG00000097451		-0.656887	9.03839	0.000759979	0.0501291
ENSMUSG00000040033	Stat2	2.29291	5.04937	0.000763688	0.0501304
ENSMUSG00000027514	Zbp1	6.42613	4.29232	0.000770304	0.0501577
ENSMUSG00000032440	Tgfbr2	2.39042	4.60121	0.000771486	0.0501577
ENSMUSG00000020422	Tns3	1.11401	6.03155	0.000784264	0.0507456
ENSMUSG00000094282	Ccdc42b	-6.96081	1.79152	0.000810382	0.052187
ENSMUSG00000043259	Fam13c	-1.16434	5.57512	0.000816061	0.0523049
ENSMUSG00000054203	Ifi205	8.42296	1.77913	0.000821346	0.0523965
ENSMUSG00000020120	Plek	2.3999	4.80391	0.000834661	0.0529971
ENSMUSG00000047976	Kcna1	-1.46118	4.93823	0.000875051	0.0553032
ENSMUSG00000002033	Cd3g	5.29098	2.81506	0.000885357	0.0556955
ENSMUSG00000054509	Parp4	1.95853	3.99607	0.000893174	0.0559283
ENSMUSG00000048521	Cxcr6	8.81498	2.17743	0.000910987	0.0567821
ENSMUSG00000026222	Sp100	3.27349	3.57465	0.000941178	0.058396
ENSMUSG00000040751	Lat2	5.11991	2.75505	0.000970806	0.0595817
ENSMUSG00000042607	Asb4	0.847529	6.78483	0.000972579	0.0595817
ENSMUSG00000060739	Nsa2	1.06922	5.68001	0.000974441	0.0595817
ENSMUSG00000059883	Irak4	3.28715	2.81322	0.000979654	0.0595817
ENSMUSG00000021709	Erbb2ip	0.761025	6.85874	0.000982212	0.0595817
ENSMUSG00000022037	Clu	0.758022	8.91853	0.00100974	0.0609795
ENSMUSG00000051000	Fam160a1	-8.15347	1.73318	0.00106456	0.0640058
ENSMUSG00000024621	Csf1r	1.3552	5.87036	0.00107034	0.0640697
ENSMUSG00000030500	Slc17a6	-0.888492	7.38531	0.00107886	0.0641819
ENSMUSG00000028161	Ppp3ca	-0.737808	8.15287	0.00108166	0.0641819
ENSMUSG00000040483	Xaf1	2.20004	4.32257	0.00109551	0.0646164
ENSMUSG00000022575	Gsdmd	3.92963	2.89389	0.00110063	0.0646164
ENSMUSG00000036908	Unc93b1	2.24714	4.90033	0.00110614	0.0646164
ENSMUSG00000005892	Trh	2.19481	4.34553	0.00110801	0.0646164
ENSMUSG00000034707	Gns	0.92081	7.07177	0.00112199	0.0650139
ENSMUSG00000021939	Ctsb	0.908304	8.34012	0.00112439	0.0650139
ENSMUSG00000025666	Tmem47	0.773871	7.56558	0.00113185	0.0651677
ENSMUSG00000026285	Pdcd1	7.98846	1.7667	0.00115155	0.066022
ENSMUSG00000066406	Akap13	1.05434	6.39547	0.00117448	0.0670538
ENSMUSG00000069874	Irgm2	4.01017	5.13294	0.00118601	0.0672245
ENSMUSG00000014599	Csf1	1.51718	5.00942	0.00118736	0.0672245
ENSMUSG00000024672	Ms4a7	3.02198	3.35119	0.0012002	0.0676696
ENSMUSG00000028572	Hook1	-1.03083	6.19923	0.00121088	0.0677732
ENSMUSG00000059326	Csf2ra	1.1518	5.52504	0.00122499	0.0677732
ENSMUSG00000030921	Trim30a	2.60416	4.66615	0.00122686	0.0677732
ENSMUSG00000018102	Hist1h2bc	2.05823	3.72982	0.00122894	0.0677732
ENSMUSG00000022212	Cpne6	-0.867267	6.47689	0.00123101	0.0677732
ENSMUSG00000001158	Snrnp27	1.06209	5.77964	0.00123197	0.0677732
ENSMUSG00000035186	Ubd	8.21441	1.66349	0.00128696	0.0705132
ENSMUSG00000069833	Ahnak	1.31684	6.27165	0.00130823	0.0713907
ENSMUSG00000034109	Golim4	1.1422	5.93306	0.00131416	0.0714274
ENSMUSG00000045180	Shroom2	-1.27488	5.41991	0.00136049	0.0736508
ENSMUSG00000029298	Gbp9	3.35329	4.40842	0.00137377	0.0737831
ENSMUSG00000032193	Ldlr	-1.20622	5.61924	0.0013738	0.0737831
ENSMUSG00000085963		-1.84429	4.12621	0.00138415	0.0738385
ENSMUSG00000031004	Mki67	4.26927	3.03539	0.0013857	0.0738385
ENSMUSG00000036985	Zdhhc9	-1.53419	4.55773	0.00139891	0.0742513
ENSMUSG00000015970	Chdh	-5.51857	1.73443	0.00141509	0.074818
ENSMUSG00000050912	Tmem123	2.05524	4.13023	0.0014416	0.0759244
ENSMUSG00000030729	Pgm2l1	-0.867294	6.56611	0.0014517	0.0759526
ENSMUSG00000034708	Grn	1.4886	5.77707	0.00145332	0.0759526
ENSMUSG00000024991	Eif3a	0.567993	9.02892	0.00148825	0.0772807
ENSMUSG00000048865	Arhgap30	3.18409	3.72073	0.00149011	0.0772807
ENSMUSG00000055653	Gpc3	-1.76864	4.4142	0.00151202	0.078119
ENSMUSG00000043131	Mob1a	2.07345	4.56688	0.00152204	0.0783391
ENSMUSG00000057948	Unc13d	2.98895	2.96438	0.00154141	0.0790363
ENSMUSG00000073650	Gm216	7.73147	1.43465	0.00156023	0.0797009
ENSMUSG00000037921	Ddx60	3.42161	4.1027	0.00157364	0.0798904
ENSMUSG00000073555	Gm4951	4.0904	4.37869	0.0015757	0.0798904
ENSMUSG00000053113	Socs3	2.77752	3.1378	0.00158647	0.0801372
ENSMUSG00000030084	Plxna1	-0.733491	6.89689	0.0015977	0.0804058
ENSMUSG00000035697	Hmha1	4.30934	3.05293	0.0016045	0.0804499
ENSMUSG00000032050	Rdx	0.659543	7.81327	0.00161298	0.080578
ENSMUSG00000022389	Tef	-0.790147	7.10109	0.00163062	0.0809855
ENSMUSG00000086040	Wipf3	-1.50741	4.79306	0.00163834	0.0809855
ENSMUSG00000015090	Ptgds	-1.52216	6.68567	0.00163902	0.0809855
ENSMUSG00000037211	Spry1	-3.79994	2.5568	0.00165961	0.0815651
ENSMUSG00000029310	Nudt9	0.997072	5.89493	0.00166614	0.0815651
ENSMUSG00000079055	Slc8a3	-0.893873	6.28803	0.00166876	0.0815651
ENSMUSG00000017830	Dhx58	3.37018	2.4151	0.00168492	0.0820598
ENSMUSG00000033350	Chst2	0.835079	6.46677	0.00170935	0.0829524
ENSMUSG00000022283	Pabpc1	1.03534	6.90887	0.00173454	0.083875
ENSMUSG00000040118	Cacna2d1	-0.99177	8.05984	0.00181974	0.0875558
ENSMUSG00000070034	Sp110	3.85124	3.02399	0.00182354	0.0875558
ENSMUSG00000063873	Slc24a3	-0.756739	6.73415	0.0018335	0.0877241
ENSMUSG00000022351	Sqle	-0.980414	5.64124	0.00185554	0.0882428
ENSMUSG00000033355	Rtp4	4.16293	4.11444	0.00185733	0.0882428
ENSMUSG00000040794	C1qtnf4	-1.37793	4.59767	0.0018797	0.0889944
ENSMUSG00000020402	Vdac1	-0.661089	7.11661	0.00189098	0.0892177
ENSMUSG00000061288	Taok3	0.647979	7.24575	0.00192575	0.0905436
ENSMUSG00000034855	Cxcl10	6.2837	3.73357	0.00193634	0.0907276
ENSMUSG00000038507	Parp12	1.72165	4.45707	0.00195612	0.0913393
ENSMUSG00000094083	Gm1604A	-1.73435	4.51138	0.00197101	0.0917193
ENSMUSG00000002602	Axl	1.61608	5.4058	0.00199827	0.0926707
ENSMUSG00000028763	Hspg2	2.21886	3.69005	0.00201063	0.0929264
ENSMUSG00000035042	Ccl5	3.75008	3.73874	0.00209259	0.0962015
ENSMUSG00000021986	Fam123a	-1.19806	5.09496	0.00209565	0.0962015
ENSMUSG00000042228	Lyn	2.43668	3.692	0.00212632	0.0970529
ENSMUSG00000076621		8.03368	1.53315	0.00213381	0.0970529
ENSMUSG00000073856	Iqck	-5.17824	2.01093	0.00213757	0.0970529
ENSMUSG00000038151	Prdm1	5.36758	2.22268	0.00216422	0.0970529
ENSMUSG00000003379	Cd79a	8.04912	1.52012	0.00217319	0.0970529
ENSMUSG00000008845	Cd163	-7.1132	1.66215	0.00217342	0.0970529
ENSMUSG00000060681	Slc9a6	-0.881743	6.72486	0.0021742	0.0970529
ENSMUSG00000059213	Ddn	-1.96478	4.72637	0.00218235	0.0970529
ENSMUSG00000023885	Thbs2	3.51995	3.25347	0.00219519	0.0970529
ENSMUSG00000062488	I830012O16Rik	2.65308	4.62885	0.00220076	0.0970529
ENSMUSG00000053040	Aph1c	-4.04596	2.22544	0.00220147	0.0970529
ENSMUSG00000029095	Ablim2	-0.781544	6.30641	0.00220358	0.0970529
ENSMUSG00000024227	2610034M16Rik	3.55669	3.19327	0.00220705	0.0970529
ENSMUSG00000052336	Cx3cr1	1.50943	5.38845	0.00225486	0.0982978
ENSMUSG00000050505	Pcdh20	-1.5997	4.86903	0.00225607	0.0982978
ENSMUSG00000030287	Itpr2	0.992274	5.73911	0.00225706	0.0982978
ENSMUSG00000030560	Ctsc	3.42855	4.36297	0.00229543	0.0996494
ENSMUSG00000057346	Apol9b	8.09261	1.51517	0.00231763	0.100293
ENSMUSG00000040997	Abhd4	1.03584	5.31473	0.0023259	0.100331
ENSMUSG00000027309	4930402H24Rik	-0.790859	6.58934	0.00235245	0.101155
ENSMUSG00000053063	Clec12a	4.87731	2.62052	0.00236669	0.101447
ENSMUSG00000021428	Riok1	1.41654	4.71152	0.0023843	0.10188
ENSMUSG00000027248	Pdia3	0.605778	7.99524	0.00240001	0.10223
ENSMUSG00000032259	Drd2	-4.16073	2.33841	0.00244264	0.10372
ENSMUSG00000057110	Cep110	1.16511	5.98921	0.00245569	0.103883
ENSMUSG00000070427	Il18bp	2.46971	3.43121	0.00246443	0.103883
ENSMUSG00000035248	Zcchc6	1.17052	5.7572	0.00246939	0.103883
ENSMUSG00000054588		5.92247	3.1342	0.00248728	0.104312
ENSMUSG00000044707	Ccnjl	-7.24243	1.75176	0.00252722	0.105661
ENSMUSG00000000982	Ccl3	8.03006	1.46816	0.00255814	0.106626
ENSMUSG00000054814	Usp46	-1.41711	4.90905	0.00264445	0.109886
ENSMUSG00000069814	E130309D14Rik	-1.92754	4.37656	0.00266936	0.110583
ENSMUSG00000031627	Irf2	1.43585	4.99157	0.00268922	0.111067
ENSMUSG00000056258	Kcnq3	-1.57825	4.54147	0.00271874	0.111168
ENSMUSG00000060121	Sip1	-5.31948	1.7994	0.00271935	0.111168
ENSMUSG00000023992	Trem2	2.23893	3.56737	0.00272244	0.111168
ENSMUSG00000029798	Herc6	2.0137	5.22839	0.00272439	0.111168
ENSMUSG00000034472	Rasd2	-0.974617	5.46002	0.0027507	0.111906
ENSMUSG00000002985	Apoe	0.835463	11.4008	0.00277422	0.112526
ENSMUSG00000016179	Camk1g	-1.42152	4.87494	0.00281116	0.113411
ENSMUSG00000030104	Edem1	1.92478	4.31287	0.00281275	0.113411
ENSMUSG00000029817	Tra2a	0.901891	5.6749	0.00282868	0.113716
ENSMUSG00000076498		5.33283	1.94177	0.00286612	0.114881
ENSMUSG00000020561	Twistnb	1.11993	4.95661	0.00288363	0.115243
ENSMUSG00000074896	Ifit3	2.8788	5.40491	0.00290584	0.11579
ENSMUSG00000007594	Hapln4	-1.72086	5.08378	0.00292092	0.116051
ENSMUSG00000021190	Lgmn	0.793563	6.63292	0.00294786	0.11678
ENSMUSG00000053024	Cntn2	-0.931415	6.46294	0.00296593	0.11712
ENSMUSG00000025889	Snca	-0.896568	6.00346	0.00297368	0.11712
ENSMUSG00000092021	Gbp11	8.09017	1.47284	0.00300648	0.11807
ENSMUSG00000054404	Slfn5	3.86111	3.18964	0.00302558	0.118477
ENSMUSG00000052684	Jun	1.14303	5.80526	0.00309848	0.120983
ENSMUSG00000026904	Slc4a10	-0.725774	7.17	0.00312677	0.121738
ENSMUSG00000000567	Sox9	0.943938	5.95605	0.00315121	0.122123
ENSMUSG00000035778	Ggta1	2.47029	3.35808	0.00315463	0.122123
ENSMUSG00000079547	H2-DMb1	6.73691	1.82006	0.00319682	0.123405
ENSMUSG00000024483	Ankhd1	0.647193	6.92425	0.00323764	0.124272
ENSMUSG00000013593	Ndufs2	-0.637581	6.93183	0.00324706	0.124272
ENSMUSG00000043987	Cep164	1.23962	5.17405	0.00326558	0.124272
ENSMUSG00000027712	Anxa5	1.15266	5.69169	0.0032704	0.124272
ENSMUSG00000074884	Serf2	1.4268	4.42475	0.00327293	0.124272
ENSMUSG00000049556	Lingo1	-1.14619	5.14266	0.00327417	0.124272
ENSMUSG00000038521	C1s	7.94722	1.38781	0.00332154	0.125719
ENSMUSG00000018654	Ikzf1	3.55819	2.46632	0.0033382	0.125792
ENSMUSG00000075478	Slitrk1	-0.823318	6.09531	0.00334603	0.125792
ENSMUSG00000030737	Slco2b1	1.6584	4.19535	0.00335124	0.125792
ENSMUSG00000009772	Nuak2	4.24869	1.97773	0.00336445	0.12594
ENSMUSG00000070691	Runx3	5.28104	2.03903	0.00342654	0.127912
ENSMUSG00000029265	Dr1	1.64859	4.24061	0.00344527	0.128258
ENSMUSG00000038257	Glra3	-1.49527	4.64014	0.00347515	0.129017
ENSMUSG00000000682	Cd52	2.9755	2.72904	0.00352206	0.130402
ENSMUSG00000030536	Iqgap1	1.23866	5.65359	0.00354306	0.130824
ENSMUSG00000022235	Cmbl	-2.00965	3.82907	0.00359443	0.132361
ENSMUSG00000000976	Heatr6	1.21782	4.97063	0.00361367	0.132709
ENSMUSG00000040490	Lrfn2	-1.73008	4.13675	0.00367961	0.134767
ENSMUSG00000022867	Usp25	1.37005	5.15265	0.00370799	0.135441
ENSMUSG00000063317	Usp31	-0.727331	6.27956	0.00372485	0.135693
ENSMUSG00000054391	4930517O19Rik	-7.32978	1.21528	0.00375274	0.136343
ENSMUSG00000028330	Ncbp1	-0.971335	5.2483	0.00388142	0.139569
ENSMUSG00000032239	Rp9	0.837921	5.85055	0.0038872	0.139569
ENSMUSG00000042501	Cpa6	0.904591	5.57252	0.003891	0.139569
ENSMUSG00000052085	Dock8	2.3811	3.9103	0.00389492	0.139569
ENSMUSG00000062397	Zfp706	-0.71082	6.53859	0.003901	0.139569
ENSMUSG00000031389	Arhgap4	2.92804	2.61469	0.00390917	0.139569
ENSMUSG00000030966	Trim21	3.40293	3.79029	0.00391344	0.139569
ENSMUSG00000045165	AI467606	-3.24348	2.42445	0.00393314	0.139904
ENSMUSG00000036560	Lgi4	2.30371	3.34144	0.00395032	0.140149
ENSMUSG00000041313	Slc7a1	0.788106	5.9927	0.00397163	0.140538
ENSMUSG00000021699	Pde4d	-0.913166	5.73845	0.00399229	0.140902
ENSMUSG00000044583	Tlr7	4.71554	2.13059	0.00401827	0.141451
ENSMUSG00000079057	Cyp4v3	2.19043	3.4364	0.00405989	0.142547
ENSMUSG00000033966	Cdkl4	-3.03285	2.42843	0.00412994	0.144633
ENSMUSG00000047379	B3gnt1	-1.09288	5.37669	0.00417823	0.145688
ENSMUSG00000037405	Icam1	4.70243	2.58205	0.00418576	0.145688
ENSMUSG00000031529	Tnks	-0.688682	6.65258	0.00419223	0.145688
ENSMUSG00000001289	Pfdn5	0.790984	6.34233	0.00422853	0.146575
ENSMUSG00000027639	Samhd1	1.90476	5.97384	0.00429541	0.148318
ENSMUSG00000026090	2010300C02Rik	-1.00182	5.55981	0.00430977	0.148318
ENSMUSG00000074129	Rpl13a	0.590075	8.9314	0.00431157	0.148318
ENSMUSG00000052949	Rnf157	-0.737003	7.02065	0.00433981	0.148912
ENSMUSG00000026483	Fam129a	4.6845	2.12507	0.00438248	0.14948
ENSMUSG00000024066	Xdh	3.53435	2.38733	0.00439081	0.14948
ENSMUSG00000072875	Gpr27	-3.90076	2.76358	0.00439323	0.14948
ENSMUSG00000026238	Ptma	0.714205	6.55835	0.004413	0.14948
ENSMUSG00000026068	Il18rap	8.74362	1.69074	0.00441964	0.14948
ENSMUSG00000026514	Cnih3	-2.02565	3.67621	0.00442237	0.14948
ENSMUSG00000059921	Unc5c	-0.949305	6.27905	0.00447016	0.150721
ENSMUSG00000067365	Tmem128	-2.98872	2.8157	0.00448332	0.150791
ENSMUSG00000041781	Cpsf2	-1.24568	4.93499	0.00458356	0.153781
ENSMUSG00000025920	Stau2	-0.860345	6.02049	0.00460256	0.154038
ENSMUSG00000031320	Rps4x	0.713449	6.69216	0.00463884	0.154871
ENSMUSG00000027378	Nphp1	1.2336	5.02029	0.00467464	0.155684
ENSMUSG00000062619	2310039H08Rik	-7.58161	1.08836	0.00469395	0.155945
ENSMUSG00000028684	Urod	1.19409	5.23229	0.00475464	0.157576
ENSMUSG00000030341	Tnfrsf1a	2.88144	3.21247	0.00477265	0.157788
ENSMUSG00000002147	Stat6	2.39483	3.90658	0.00485191	0.160019
ENSMUSG00000028211	Trp53inp1	1.4443	4.95368	0.00487917	0.160528
ENSMUSG00000034218	Atm	1.01945	5.64018	0.00492222	0.161553
ENSMUSG00000060126	Tpt1	0.623589	7.69286	0.00493732	0.161659
ENSMUSG00000053025	Sv2b	-0.813646	6.3316	0.00501453	0.163792
ENSMUSG00000078606	Gm4070	6.60735	1.66685	0.00502886	0.163866
ENSMUSG00000037428	Vgf	0.915057	7.07819	0.00510529	0.165959
ENSMUSG00000031998	1700128F08Rik	-2.6668	2.82129	0.00512404	0.165982
ENSMUSG00000041329	Atp1b2	0.574799	8.80843	0.00514463	0.165982
ENSMUSG00000020042	Btbd11	-0.871913	6.09318	0.00514842	0.165982
ENSMUSG00000027215	Cd82	1.90985	4.43993	0.00516117	0.165982
ENSMUSG00000015942	Gtf2ird2	-1.27534	4.51133	0.00516708	0.165982
ENSMUSG00000022885	St6gal1	2.15316	3.73272	0.00520733	0.16688
ENSMUSG00000009569	Mkl2	-0.668674	8.0824	0.00526926	0.168096
ENSMUSG00000026880	Stom	2.65541	3.07958	0.00527001	0.168096
ENSMUSG00000017466	Timp2	-0.516282	8.34564	0.00532563	0.169472
ENSMUSG00000061702	Tmem91	-1.19852	5.15759	0.00536552	0.17002
ENSMUSG00000026255	Efhd1	-4.10288	2.3741	0.00537129	0.17002
ENSMUSG00000017009	Sdc4	1.37469	5.75027	0.00538038	0.17002
ENSMUSG00000020717	Pecam1	1.79308	3.77648	0.00542949	0.171174
ENSMUSG00000097348	AC125204.2	-1.49101	4.96488	0.0054478	0.171353
ENSMUSG00000018930	Ccl4	7.76553	1.21152	0.00548555	0.172142
ENSMUSG00000070495	Ctcfl	1.26929	4.77068	0.00558203	0.174399
ENSMUSG00000041119	Pde9a	-1.48396	4.28367	0.00558314	0.174399
ENSMUSG00000021635	Rad17	-3.12469	3.09304	0.00571226	0.178023
ENSMUSG00000051457	Spn	4.8023	2.48115	0.00575129	0.178713
ENSMUSG00000054976	Nyap2	-0.862217	5.63596	0.00577214	0.178713
ENSMUSG00000043843	Tmem145	-1.11889	4.9802	0.00577384	0.178713
ENSMUSG00000045659	Plekha7	-1.22691	4.97629	0.00588296	0.181677
ENSMUSG00000023224	Serping1	3.94142	4.54238	0.00596058	0.183656
ENSMUSG00000034908	Sidt2	1.04216	4.9806	0.00602812	0.185317
ENSMUSG00000023249	Parp3	4.04897	2.90693	0.00606179	0.185553
ENSMUSG00000005142	Man2b1	1.4672	5.27866	0.00607717	0.185553
ENSMUSG00000084159	Gm12696	-4.66171	1.66425	0.0060811	0.185553
ENSMUSG00000018401	Mtmr4	-0.732273	6.31944	0.00610764	0.185553
ENSMUSG00000042726	Trafd1	0.996956	5.43796	0.00611551	0.185553
ENSMUSG00000068373	D430041D05Rik	-0.77521	7.26411	0.00611773	0.185553
ENSMUSG00000044349	Snhg11	-0.522947	10.155	0.00614479	0.185629
ENSMUSG00000054863	Fam19a5	-0.880688	5.50106	0.00615503	0.185629
ENSMUSG00000020846	Fam101b	-2.35515	3.05148	0.00616124	0.185629
ENSMUSG00000032503	Arpp21	-1.19648	6.47272	0.00622049	0.187
ENSMUSG00000024079	Eif2ak2	1.70234	5.76443	0.00629333	0.188772
ENSMUSG00000018042	Cyb5r3	0.56921	7.32442	0.00631958	0.189142
ENSMUSG00000042613	Pbxip1	1.00373	6.2371	0.00634896	0.189604
ENSMUSG00000011958	Bnip2	0.924746	5.40906	0.00640532	0.190867
ENSMUSG00000023079	Gtf2ird1	-1.06414	5.09399	0.00642048	0.1909
ENSMUSG00000041741	Pde3a	1.82596	3.48188	0.00643931	0.191042
ENSMUSG00000041420	Meis3	1.15273	5.22446	0.00645728	0.191144
ENSMUSG00000062545	Tlr12	7.35661	1.27769	0.00648424	0.191144
ENSMUSG00000040852	Plekhh2	-1.5277	4.16317	0.00648496	0.191144
ENSMUSG00000036815	Dpp10	-0.865648	6.40212	0.00659669	0.194017
ENSMUSG00000053977	Cd8a	5.38242	1.91815	0.00662182	0.194335
ENSMUSG00000024353	2010001M09Rik	5.61236	2.21988	0.00664091	0.194476
ENSMUSG00000036766	Dner	-0.583138	7.06399	0.0066651	0.194764
ENSMUSG00000046160	Olig1	-1.14731	4.88544	0.00671153	0.195665
ENSMUSG00000068740	Celsr2	-0.618016	7.29421	0.00672474	0.195665
ENSMUSG00000078143		-2.74267	2.45851	0.00675316	0.196046
ENSMUSG00000097440	AC100751.1	-6.04748	1.63246	0.00676667	0.196046
ENSMUSG00000036362	P2ry13	2.15859	2.87203	0.00678972	0.196295
ENSMUSG00000021541	Trpc7	-1.62996	3.77704	0.00681746	0.196679
ENSMUSG00000021557	Agtpbp1	-0.654023	6.90342	0.00683535	0.196777
ENSMUSG00000000560	Gabra2	-0.688283	6.37448	0.00688793	0.197871
ENSMUSG00000032119	Hinfp	-1.83932	3.32451	0.00694188	0.198636
ENSMUSG00000041912	Tdrkh	-1.13837	5.1668	0.00694907	0.198636
ENSMUSG00000001768	Rin2	1.09752	4.89183	0.00695841	0.198636
ENSMUSG00000006651	Aplp1	-0.504702	9.18382	0.006979	0.198806
ENSMUSG00000031837	Necab2	-1.10879	5.0788	0.00705537	0.200561
ENSMUSG00000075284	Wipf1	1.44685	4.36583	0.00707998	0.200584
ENSMUSG00000032093	Cd3e	5.31837	2.26683	0.00708569	0.200584
ENSMUSG00000028926	Cdk14	-0.88142	6.55205	0.00716194	0.202242
ENSMUSG00000016918	Sulf1	0.910533	6.21403	0.00717403	0.202242
ENSMUSG00000044067	Gpr22	-2.61706	3.6101	0.00719641	0.202453
ENSMUSG00000055494	Gm14168	-7.05169	1.12142	0.00721365	0.202519
ENSMUSG00000079293	Clec7a	4.79903	2.53781	0.00725887	0.203055
ENSMUSG00000024188	Luc7l	0.583436	6.98382	0.00726263	0.203055
ENSMUSG00000068105	Tnfrsf13c	4.29868	2.10381	0.00736903	0.205019
ENSMUSG00000035131	Fam5c	-1.09439	5.58219	0.00737974	0.205019
ENSMUSG00000031506	Ptpn7	5.85025	1.41645	0.00738255	0.205019
ENSMUSG00000028023	Pitx2	-6.84211	2.0631	0.00739323	0.205019
ENSMUSG00000060279	Ap2a1	-0.61737	6.48291	0.00753478	0.208153
ENSMUSG00000047361	Gm973	1.0795	4.95509	0.00755325	0.208153
ENSMUSG00000037318	Traf3ip3	3.42513	3.11632	0.00758161	0.208153
ENSMUSG00000003452	Bicd1	-0.654388	6.69412	0.00758433	0.208153
ENSMUSG00000034957	Cebpa	2.38418	2.99816	0.00759404	0.208153
ENSMUSG00000036745	Ttll7	-0.791985	6.93455	0.00759818	0.208153
ENSMUSG00000083929	Gm13301	-7.02522	0.726186	0.00765736	0.209352
ENSMUSG00000071415	Rpl23	0.52814	7.55114	0.00772107	0.210476
ENSMUSG00000000197	Nalcn	-0.52742	7.32091	0.00772942	0.210476
ENSMUSG00000033066	Gas7	-0.595774	7.10382	0.00774504	0.210479
ENSMUSG00000028691	Prdx1	0.722551	6.39414	0.00780978	0.211815
ENSMUSG00000020423	Btg2	1.89307	3.25973	0.00784231	0.212144
ENSMUSG00000046718	Bst2	3.47239	3.18483	0.0078667	0.212144
ENSMUSG00000016528	Mapkapk2	1.67668	4.37753	0.00787452	0.212144
ENSMUSG00000034210	4732418C07Rik	0.772555	6.23154	0.00788434	0.212144
ENSMUSG00000025225	Nfkb2	3.6542	2.39955	0.00793073	0.212488
ENSMUSG00000053044	Cd8b1	7.57681	1.067	0.00795051	0.212488
ENSMUSG00000029135	Fosl2	1.95572	4.18877	0.00795544	0.212488
ENSMUSG00000040940	Arhgef1	1.14466	5.32417	0.00796516	0.212488
ENSMUSG00000068227	Il2rb	4.84762	2.29223	0.00797533	0.212488
ENSMUSG00000043962	Thrap3	0.591494	6.73624	0.00801852	0.21322
ENSMUSG00000009406	Elk1	-1.08084	5.08773	0.00805038	0.213456
ENSMUSG00000045871	Slitrk6	-3.00479	2.45708	0.00805879	0.213456
ENSMUSG00000039954	Stk32a	1.28294	4.83506	0.00809035	0.213875
ENSMUSG00000029605	Oas1b	3.30927	2.65111	0.00813169	0.21455
ENSMUSG00000039385	Cdh6	-1.67997	3.67153	0.00816297	0.214958
ENSMUSG00000070031	Sp140	5.41107	2.25579	0.00818099	0.215016
ENSMUSG00000063275	Ptpla	-3.32087	2.2786	0.00820598	0.215172
ENSMUSG00000074682	Zcchc3	-2.1167	3.38273	0.00823546	0.215172
ENSMUSG00000029206	Nsun7	-1.47492	4.07297	0.00826405	0.215172
ENSMUSG00000045009	Prrt3	-1.71477	3.69917	0.00830033	0.215172
ENSMUSG00000068246	Apol9a	7.55338	1.04994	0.00831759	0.215172
ENSMUSG00000034799	Unc13a	-0.604062	7.26164	0.00831977	0.215172
ENSMUSG00000029536	Gatc	1.01617	5.18264	0.00832184	0.215172
ENSMUSG00000086451	4933431K23Rik	-4.86561	1.84571	0.00832216	0.215172
ENSMUSG00000040896	Kcnd3	-0.753575	6.11736	0.00832944	0.215172
ENSMUSG00000051048	P4ha3	1.23483	5.18558	0.00835923	0.215532
ENSMUSG00000006299	Aamp	0.624345	7.39688	0.00841532	0.216567
ENSMUSG00000033740	St18	1.73317	4.96981	0.00848943	0.218061
ENSMUSG00000085449	Gm15520	-6.21377	1.20895	0.0085456	0.218748
ENSMUSG00000087679	C330006A16Rik	-1.41862	4.19694	0.00854836	0.218748
ENSMUSG00000029470	P2rx4	1.96253	3.61449	0.00857543	0.219028
ENSMUSG00000058740	Kcnt1	-0.85498	6.1011	0.00861624	0.219658
ENSMUSG00000055078	Gabra5	-1.14541	5.66018	0.00865669	0.220276
ENSMUSG00000034116	Vav1	3.28975	3.46607	0.00870741	0.221152
ENSMUSG00000021621	Zcchc9	1.58083	3.86849	0.00873836	0.221332
ENSMUSG00000020638	Cmpk2	0.9701	5.03181	0.00875192	0.221332
ENSMUSG00000026000	Lancl1	-1.05025	5.47175	0.00877415	0.221332
ENSMUSG00000031775	Pllp	-2.04018	3.28793	0.00877966	0.221332
ENSMUSG00000063409	Lrrc43	4.95306	2.12603	0.00881283	0.221757
ENSMUSG00000024339	Tap2	2.80033	3.5917	0.00884703	0.222206
ENSMUSG00000068205	Macrod2	-0.824223	5.68568	0.00891603	0.223526
ENSMUSG00000063268	Parp10	3.3446	3.71629	0.00896177	0.223766
ENSMUSG00000028495	Rps6	0.602329	6.61286	0.00897291	0.223766
ENSMUSG00000048852	Gm12185	4.20376	2.82935	0.00897535	0.223766
ENSMUSG00000037731	Themis2	3.53714	3.03354	0.00899149	0.223766
ENSMUSG00000025877	Hk3	3.25277	2.50219	0.00904758	0.224608
ENSMUSG00000047757	Fancb	-6.42146	1.36552	0.00908983	0.224608
ENSMUSG00000063018	2010204K13Rik	-1.22078	4.27775	0.00910251	0.224608
ENSMUSG00000002983	Relb	2.74141	2.72308	0.00914068	0.224608
ENSMUSG00000028453	Fancg	-3.33417	2.19983	0.00914633	0.224608
ENSMUSG00000037552	Plekhg2	2.92377	2.17474	0.00914672	0.224608
ENSMUSG00000023913	Pla2g7	0.623099	6.65694	0.00915825	0.224608
ENSMUSG00000032300	1700017B05Rik	2.23079	4.03896	0.00916512	0.224608
ENSMUSG00000046532	Ar	-0.809415	6.20968	0.00917409	0.224608
ENSMUSG00000020432	Tcn2	1.98509	3.25782	0.00919192	0.22464
ENSMUSG00000021750	Fam107a	0.597925	7.83262	0.00924576	0.22555
ENSMUSG00000022443	Myh9	0.962187	7.33842	0.00926481	0.22561
ENSMUSG00000038112	AW551984	-0.533051	7.3582	0.0093174	0.226414
ENSMUSG00000055541	Lair1	2.13868	4.07803	0.00933507	0.226414
ENSMUSG00000025290	Rps24	0.601374	7.03519	0.00934781	0.226414
ENSMUSG00000044636	Csrnp2	-1.46654	4.45101	0.00941308	0.226819
ENSMUSG00000022594	Lynx1	-0.589562	6.63679	0.00941458	0.226819
ENSMUSG00000000791	Il12rb1	6.53294	1.7141	0.00941462	0.226819
ENSMUSG00000051951	Xkr4	-0.719932	5.86474	0.00946191	0.227555
ENSMUSG00000026155	Smap1	0.74238	5.81843	0.00950782	0.227682
ENSMUSG00000041559	Fmod	-5.49006	1.43196	0.0095098	0.227682
ENSMUSG00000061751	Kalrn	-0.499442	7.70127	0.00954046	0.227682
ENSMUSG00000020097	Sgpl1	1.51715	4.32326	0.00955233	0.227682
ENSMUSG00000039304	Tnfsf10	3.82302	2.86695	0.0095604	0.227682
ENSMUSG00000052301	Doc2a	-1.24352	4.24303	0.00956773	0.227682
ENSMUSG00000050751	Pgbd5	-1.12957	4.97995	0.00966277	0.229134
ENSMUSG00000026466	Tor1aip1	0.953875	5.12746	0.00966299	0.229134
ENSMUSG00000045912	C2cd4c	-1.32346	4.60691	0.00967935	0.229134
ENSMUSG00000094198	AC074329.2	7.2641	1.8911	0.00970551	0.229197
ENSMUSG00000074968	Ano3	-1.41723	4.37784	0.00971576	0.229197
ENSMUSG00000008140	Emc10	-0.795898	6.17704	0.00976466	0.229952
ENSMUSG00000031540	Myst3	0.631203	7.1106	0.00978338	0.229994
ENSMUSG00000043419	A030009H04Rik	-1.01088	5.42711	0.0098906	0.232113
ENSMUSG00000027584	Oprl1	-0.846625	5.7976	0.00995795	0.233291
ENSMUSG00000030579	Tyrobp	2.50143	3.7228	0.0100029	0.233476
ENSMUSG00000034040	Wbscr17	-1.1909	5.42058	0.010003	0.233476
ENSMUSG00000031333	Abcb7	-0.890315	5.53376	0.0100223	0.233476
ENSMUSG00000042489	Clspn	4.09514	2.06025	0.0100418	0.233476
ENSMUSG00000046982	Tshz1	1.08662	4.73523	0.0100518	0.233476
ENSMUSG00000022534	Mefv	7.36028	0.999274	0.0100712	0.233529
ENSMUSG00000032244	Fem1b	-0.533754	7.468	0.0101199	0.234258
ENSMUSG00000078676	Casc3	0.770844	5.95711	0.0101499	0.234431
ENSMUSG00000048706	Lurap1l	-3.31013	2.61614	0.0101619	0.234431
ENSMUSG00000037826	Ppm1k	-0.916962	5.30423	0.0102883	0.236945
ENSMUSG00000036545	Adamts2	-1.46348	5.33393	0.0103904	0.238137
ENSMUSG00000015243	Abca1	0.880982	6.25615	0.0103952	0.238137
ENSMUSG00000035949	Fbxw2	-0.978034	5.02882	0.0104005	0.238137
ENSMUSG00000028057	Rit1	-1.14172	4.67093	0.0104133	0.238137
ENSMUSG00000027387	Zc3h8	1.966	3.47016	0.0104277	0.238137
ENSMUSG00000025485	Ric8	-1.14605	4.80814	0.0105388	0.240269
ENSMUSG00000044468	Fam46c	2.6144	3.16962	0.0105607	0.240367
ENSMUSG00000024661	Fth1	0.515402	8.75225	0.0105864	0.240548
ENSMUSG00000028643	Ccdc23	3.48481	3.06183	0.010635	0.24125
ENSMUSG00000033777	Tlr13	3.59018	2.2738	0.0106746	0.241744
ENSMUSG00000093661	Eif4e3	1.30154	4.31878	0.0107263	0.242511
ENSMUSG00000021702	Thbs4	5.74402	1.66833	0.0107732	0.24252
ENSMUSG00000085977		8.24338	1.29826	0.0107787	0.24252
ENSMUSG00000033981	Gria2	-0.47611	8.71036	0.0107802	0.24252
ENSMUSG00000042349	Ikbke	3.61506	2.6151	0.0108303	0.243243
ENSMUSG00000064397		-3.35505	2.28015	0.0108856	0.244082
ENSMUSG00000038059	2010002N04Rik	4.29524	1.67913	0.0109129	0.24429
ENSMUSG00000004902	Slc25a18	0.783254	5.56612	0.0112664	0.25179
ENSMUSG00000027221	Chst1	-0.796174	6.36793	0.0113339	0.252566
ENSMUSG00000085819	A930028C08Rik	-3.40125	2.20406	0.0113429	0.252566
ENSMUSG00000027797	Dclk1	-0.535999	8.13917	0.0113569	0.252566
ENSMUSG00000028184	Lphn2	-0.782219	6.38495	0.0113771	0.2526
ENSMUSG00000055692	Tmem191c	-1.07722	5.0095	0.0114246	0.253243
ENSMUSG00000055413	H2-Q5	3.66451	2.73765	0.011456	0.253525
ENSMUSG00000038252	Ncapd2	1.47569	3.78851	0.0115116	0.254342
ENSMUSG00000022054	Nefm	-0.575608	7.28316	0.0115513	0.254583
ENSMUSG00000020272	Stk10	1.74835	3.79495	0.0115726	0.254583
ENSMUSG00000018168	Ikzf3	3.62191	3.17351	0.0115788	0.254583
ENSMUSG00000078591	Hs3st4	-1.23426	5.20836	0.0116592	0.255937
ENSMUSG00000025592	Dach2	2.66037	2.55909	0.0117239	0.256942
ENSMUSG00000035004	Igsf6	4.20253	2.66065	0.0118836	0.260022
ENSMUSG00000029512	Ulk1	-0.753809	5.83061	0.011914	0.26027
ENSMUSG00000010066	Cacna2d2	0.512778	7.26401	0.0119729	0.260789
ENSMUSG00000017718	Afmid	-6.20795	1.37806	0.0119762	0.260789
ENSMUSG00000033149	Phldb2	2.41743	3.16072	0.0120359	0.261669
ENSMUSG00000039176	Polg	-1.31997	4.64279	0.0120616	0.26181
ENSMUSG00000023994	Nfya	1.34084	4.25917	0.0121748	0.263175
ENSMUSG00000027808	Serp1	1.29273	4.27701	0.0122077	0.263175
ENSMUSG00000020658	Efr3b	-0.606358	6.93312	0.0122091	0.263175
ENSMUSG00000030156	Cd69	7.3232	0.886547	0.0122518	0.263175
ENSMUSG00000042272	Sestd1	-0.799821	5.71412	0.0122548	0.263175
ENSMUSG00000036698	Eif2c2	-0.5734	7.32566	0.0122588	0.263175
ENSMUSG00000042032	Mat2b	0.938118	5.18976	0.01226	0.263175
ENSMUSG00000097430	AC020973.1	2.43334	2.59251	0.0123071	0.26349
ENSMUSG00000007653	Gabrb2	-0.678872	6.08245	0.0123135	0.26349
ENSMUSG00000020848	Doc2b	-1.16114	5.7727	0.0123453	0.263754
ENSMUSG00000031816	Mthfsd	1.63515	4.0577	0.0123845	0.263878
ENSMUSG00000003200	Sh3gl1	-1.54936	3.6842	0.0123906	0.263878
ENSMUSG00000028172	Tacr3	-2.48061	3.00349	0.0124163	0.263878
ENSMUSG00000041959	S100a10	2.13726	3.34002	0.0124287	0.263878
ENSMUSG00000039904	Gpr37	-0.837338	5.42121	0.0124653	0.26388
ENSMUSG00000032766	Gng11	-3.58844	2.15266	0.0124693	0.26388
ENSMUSG00000027455	Nsfl1c	0.725396	5.88401	0.0124896	0.26388
ENSMUSG00000024767	Otub1	-0.538448	6.86673	0.0125162	0.26388
ENSMUSG00000033016	Nfatc1	1.67277	3.79831	0.0125446	0.26388
ENSMUSG00000032936	Camkv	-0.888529	8.12828	0.0125571	0.26388
ENSMUSG00000030744	Rps3	0.5037	7.20115	0.0125648	0.26388
ENSMUSG00000052229	Gpr17	-1.05696	5.16958	0.0126036	0.264287
ENSMUSG00000005198	Polr2a	0.591706	7.69972	0.0126324	0.264482
ENSMUSG00000031292	Cdkl5	-1.09639	4.80735	0.0126675	0.26481
ENSMUSG00000021624	Cd180	2.97475	3.19915	0.0126988	0.265057
ENSMUSG00000010608	Rbm25	0.479855	8.2273	0.0127285	0.265268
ENSMUSG00000019850	Tnfaip3	2.75947	2.87558	0.0127921	0.266186
ENSMUSG00000038175	Mylip	1.34642	4.473	0.012879	0.266641
ENSMUSG00000039701	Usp53	0.858071	5.28693	0.0128975	0.266641
ENSMUSG00000044252	Osbpl1a	0.620756	6.38598	0.0129104	0.266641
ENSMUSG00000051940	5031410I06Rik	-3.63107	1.8519	0.0129207	0.266641
ENSMUSG00000041779	Tram2	4.3912	2.68117	0.0129274	0.266641
ENSMUSG00000031242	2610002M06Rik	-0.902399	5.4364	0.0129317	0.266641
ENSMUSG00000025905	Oprk1	-1.58936	4.22508	0.0129812	0.267098
ENSMUSG00000028159	Dapp1	2.44551	2.73938	0.0129932	0.267098
ENSMUSG00000061859	Inadl	-1.08891	4.93488	0.0130821	0.268518
ENSMUSG00000040907	Atp1a3	-0.449335	10.226	0.0131187	0.268762
ENSMUSG00000040747	Cd53	2.29256	3.27196	0.0131497	0.268762
ENSMUSG00000026288	Inpp5d	1.97482	3.83676	0.0131533	0.268762
ENSMUSG00000055553	Kxd1	0.939199	5.12664	0.013211	0.26931
ENSMUSG00000030199	Etv6	2.12586	4.03483	0.0132197	0.26931
ENSMUSG00000028785	Hpca	-0.693388	6.47187	0.0132522	0.269568
ENSMUSG00000039660	D2Wsu81e	-1.58556	3.62016	0.0132892	0.269916
ENSMUSG00000006906	Stambp	1.1146	4.4275	0.0133263	0.270023
ENSMUSG00000005774	Rfx5	1.18186	4.68001	0.0133696	0.270023
ENSMUSG00000033124	Atg9a	-0.922878	5.36353	0.0133922	0.270023
ENSMUSG00000030124	Lag3	3.23307	3.38186	0.0133929	0.270023
ENSMUSG00000037843	Vstm2l	-0.710762	5.7817	0.0133938	0.270023
ENSMUSG00000030805	Stx4a	0.974601	4.95336	0.0134448	0.27065
ENSMUSG00000000532	Acvr1b	-0.87024	5.63008	0.0134756	0.270658
ENSMUSG00000002012	Pnck	-0.575617	6.59178	0.0135175	0.270658
ENSMUSG00000054027	Nt5dc3	-0.600229	6.30338	0.0135181	0.270658
ENSMUSG00000028876	Epha10	-1.45616	4.1483	0.0135273	0.270658
ENSMUSG00000040054	Baz2a	0.590984	6.69716	0.0135449	0.270658
ENSMUSG00000071866		-0.543819	7.1227	0.0135908	0.271027
ENSMUSG00000059089	Fcgr4	4.84523	2.20737	0.0136163	0.271027
ENSMUSG00000024795	Kif20b	3.55972	1.8384	0.0136232	0.271027
ENSMUSG00000061298	Agbl4	-1.51782	3.76203	0.0136578	0.271319
ENSMUSG00000022108	Itm2b	0.560379	8.72028	0.0137524	0.272799
ENSMUSG00000019261	Mtap1s	-0.918995	4.9428	0.0137775	0.2729
ENSMUSG00000032000	Birc3	2.38911	2.84185	0.0138606	0.274145
ENSMUSG00000020610	Amz2	-0.80143	5.43521	0.0139241	0.275002
ENSMUSG00000023805	Synj2	-1.87623	4.2554	0.0140083	0.275804
ENSMUSG00000035493	Tgfbi	2.13547	3.88046	0.0140364	0.275804
ENSMUSG00000048232	Fbxo10	-0.622218	6.25464	0.0140408	0.275804
ENSMUSG00000062470	5730577I03Rik	-1.99398	3.05257	0.0140459	0.275804
ENSMUSG00000030643	Rab30	1.30271	4.06796	0.0141341	0.276794
ENSMUSG00000029059	2810405K02Rik	-1.42436	3.93848	0.0141371	0.276794
ENSMUSG00000042659	Arrdc4	1.8337	3.49648	0.0142204	0.278024
ENSMUSG00000009535	Rnmt	-0.855109	5.45292	0.01427	0.278368
ENSMUSG00000005802	Slc30a4	-1.26764	4.71128	0.0142789	0.278368
ENSMUSG00000012114	Med15	0.567398	6.48764	0.014335	0.279061
ENSMUSG00000040875	Osbpl10	-2.2242	3.3531	0.0143585	0.279119
ENSMUSG00000031304	Il2rg	5.79226	1.57499	0.0144673	0.280831
ENSMUSG00000044629	Cnrip1	-1.17287	4.83282	0.0145114	0.281247
ENSMUSG00000064338		0.975645	7.23809	0.0145397	0.281247
ENSMUSG00000026814	Eng	1.96511	3.31566	0.0145508	0.281247
ENSMUSG00000035033	Tbr1	4.05982	1.70956	0.0145973	0.281489
ENSMUSG00000075703	Ept1	-0.840778	5.39395	0.014612	0.281489
ENSMUSG00000027533	Fabp5	0.761175	5.60752	0.0146564	0.281489
ENSMUSG00000030342	Cd9	1.6163	4.43965	0.0146623	0.281489
ENSMUSG00000030980	2310008H09Rik	0.830234	5.31004	0.0146669	0.281489
ENSMUSG00000053799	Exoc6	-1.18585	4.25929	0.0147294	0.281835
ENSMUSG00000004843	Chmp2b	0.892939	5.12443	0.0147299	0.281835
ENSMUSG00000027568	Ntsr1	2.1646	2.99442	0.0147472	0.281835
ENSMUSG00000035885	Cox8a	-0.539738	7.10409	0.0148817	0.284007
ENSMUSG00000037904	Ankrd9	-3.31178	2.22348	0.0149405	0.284729
ENSMUSG00000032690	Oas2	3.63956	2.40027	0.0150995	0.287077
ENSMUSG00000029223	Uchl1	-0.507895	8.51875	0.015106	0.287077
ENSMUSG00000050587	Lrrc4c	-0.744454	6.06921	0.015143	0.287379
ENSMUSG00000079460	4933403O08Rik	1.32139	3.8306	0.015186	0.287793
ENSMUSG00000043885	Slc36a4	-0.659734	6.04298	0.0152257	0.287911
ENSMUSG00000018666	Cbx1	0.802795	5.58154	0.0152346	0.287911
ENSMUSG00000038879	Nipal2	-2.36014	2.64196	0.0153254	0.289225
ENSMUSG00000090272	Mndal	3.39789	2.43629	0.0153726	0.289713
ENSMUSG00000024816	Frmd8	1.95296	3.30451	0.0154271	0.290223
ENSMUSG00000068129	Cst7	5.51224	1.72355	0.0154424	0.290223
ENSMUSG00000044519	Zfp488	-0.700362	6.04	0.0155268	0.291407
ENSMUSG00000059336	Slc14a1	1.18195	4.31065	0.0155588	0.291523
ENSMUSG00000002233	Rhoc	1.64947	3.47386	0.0155759	0.291523
ENSMUSG00000032656	2003-03-01	-2.57362	2.40786	0.0156284	0.292103
ENSMUSG00000031232	Magt1	0.98311	4.7968	0.0156878	0.292524
ENSMUSG00000039838	Slc45a1	-0.882244	5.44539	0.015694	0.292524
ENSMUSG00000025381	Cnpy2	0.889504	5.12686	0.0157292	0.292779
ENSMUSG00000028923	Necap2	1.32294	4.69805	0.0158174	0.294018
ENSMUSG00000030681	Mvp	2.41335	3.42665	0.0158925	0.294515
ENSMUSG00000049517		0.613793	7.13775	0.0159308	0.294515
ENSMUSG00000017707	Serinc3	0.697788	6.96174	0.0159488	0.294515
ENSMUSG00000079197	Psme2	1.48353	4.53163	0.0159515	0.294515
ENSMUSG00000042225	Ammecr1	1.43897	4.01974	0.0159525	0.294515
ENSMUSG00000040570	Rundc3b	-0.994053	4.9524	0.0159761	0.294551
ENSMUSG00000031838	Ifi30	2.82392	3.0542	0.0160867	0.296188
ENSMUSG00000089651		2.16251	2.91126	0.0161497	0.296945
ENSMUSG00000028015	Ctso	1.3991	4.29103	0.0162176	0.297205
ENSMUSG00000070498	Tmem132b	-0.58692	6.31923	0.0162441	0.297205
ENSMUSG00000047749	Zc3hav1l	-2.9453	2.05768	0.0162456	0.297205
ENSMUSG00000066357	Wdr6	-0.487659	8.01459	0.0162513	0.297205
ENSMUSG00000004383	Large	-0.814842	5.72721	0.0163024	0.297422
ENSMUSG00000007613	Tgfbr1	1.13132	4.87966	0.0163078	0.297422
ENSMUSG00000006522	Itih3	-0.667502	7.99937	0.0163413	0.297422
ENSMUSG00000059182	Skap2	1.59443	3.87275	0.0164037	0.297422
ENSMUSG00000020836	Coro6	-1.78988	3.77978	0.016435	0.297422
ENSMUSG00000039257	Vstm2b	-1.26465	4.27513	0.0164443	0.297422
ENSMUSG00000022817	Itgb5	0.947191	5.37783	0.016448	0.297422
ENSMUSG00000055897	Ppp4r1l-ps	1.10393	4.75115	0.0164508	0.297422
ENSMUSG00000042190	Cmklr1	3.13633	2.03919	0.0164719	0.297422
ENSMUSG00000007041	Clic1	2.34149	3.25977	0.0164821	0.297422
ENSMUSG00000034595	Ppp1r18	3.44688	2.91635	0.0165048	0.297436
ENSMUSG00000029915	Clec5a	3.07104	2.79528	0.0165867	0.298517
ENSMUSG00000026959	Grin1	-0.503258	7.6703	0.0166191	0.298605
ENSMUSG00000078872		-5.68526	1.32574	0.016641	0.298605
ENSMUSG00000068245	D14Ertd668e	3.17867	2.64973	0.0166576	0.298605
ENSMUSG00000032698	Lmo2	1.52162	4.01028	0.0169182	0.302573
ENSMUSG00000041827	Oasl1	4.87375	2.16351	0.0169234	0.302573
ENSMUSG00000024014	Pim1	5.16007	1.72039	0.016962	0.302863
ENSMUSG00000052428	Tmco1	0.63283	6.10698	0.0170003	0.30315
ENSMUSG00000037742	Eef1a1	0.4145	9.62426	0.0170719	0.304028
ENSMUSG00000018920	Cxcl16	2.24522	3.63879	0.0171989	0.305888
ENSMUSG00000000628	Hk2	1.65388	4.07024	0.0172422	0.306257
ENSMUSG00000021273	Fdft1	-0.707984	6.29294	0.0173279	0.307077
ENSMUSG00000003559	As3mt	-1.65056	4.06961	0.0173335	0.307077
ENSMUSG00000023353	Agap3	-0.684245	6.15589	0.0173605	0.307154
ENSMUSG00000059173	Pde1a	-0.649129	6.31259	0.0173916	0.307304
ENSMUSG00000019978	Epb4.1l2	0.653173	6.92068	0.0174359	0.307304
ENSMUSG00000021866	Anxa11	2.58376	3.10535	0.0174368	0.307304
ENSMUSG00000021130	Galntl1	-0.582039	7.5705	0.0174707	0.307323
ENSMUSG00000020048	Hsp90b1	0.523474	8.80832	0.0174831	0.307323
ENSMUSG00000021377	Dek	0.574918	7.04728	0.0175151	0.307487
ENSMUSG00000023175	Bsg	-0.477207	8.22012	0.0176032	0.30827
ENSMUSG00000032712	2810474O19Rik	1.13759	4.97469	0.0176191	0.30827
ENSMUSG00000087620	5330434G04Rik	-0.538508	6.79157	0.0176277	0.30827
ENSMUSG00000032812	Arap1	0.946844	5.07838	0.0176613	0.30846
ENSMUSG00000017418	Arl5b	-2.033	3.5331	0.0177347	0.308951
ENSMUSG00000037166	Ppp1r14a	-2.42059	2.72156	0.0177576	0.308951
ENSMUSG00000041515	Irf8	2.61126	3.44377	0.0177576	0.308951
ENSMUSG00000032648	Pygm	-1.59293	4.26415	0.0178126	0.309279
ENSMUSG00000047719	Ubiad1	-3.09797	2.4917	0.017822	0.309279
ENSMUSG00000031840	Rab3a	-0.453184	8.32504	0.0178508	0.309383
ENSMUSG00000003814	Calr	0.445124	9.19724	0.017896	0.309594
ENSMUSG00000091705	H2-Q2	-1.09161	4.77967	0.0179085	0.309594
ENSMUSG00000033111	3830406C13Rik	-1.2353	4.53759	0.017967	0.310211
ENSMUSG00000028804	Csmd2	-0.618725	6.3044	0.0180438	0.311041
ENSMUSG00000040729	AK129341	1.06081	4.54541	0.0180609	0.311041
ENSMUSG00000064293	Cntn4	-1.02928	4.72454	0.0181403	0.31188
ENSMUSG00000000555	Itga5	4.56349	1.8523	0.0181555	0.31188
ENSMUSG00000038002	Cramp1l	-0.83183	5.44359	0.0181935	0.31189
ENSMUSG00000020572	Nampt	0.989931	5.86342	0.0182305	0.31189
ENSMUSG00000031897	Psmb10	1.61768	4.65302	0.0182458	0.31189
ENSMUSG00000049658	Bdp1	0.534442	6.99078	0.0182479	0.31189
ENSMUSG00000020723	Cacng4	0.522072	6.85317	0.0183431	0.312942
ENSMUSG00000078117	Gm16485	-1.19529	4.38264	0.0183656	0.312942
ENSMUSG00000022828	Gtf2e1	-1.27295	4.22936	0.0183785	0.312942
ENSMUSG00000073116	Gm10471	3.80406	1.70728	0.0184809	0.314045
ENSMUSG00000026712	Mrc1	2.45978	3.00211	0.0185112	0.314045
ENSMUSG00000039568	Fam100a	-0.735908	5.68107	0.0185126	0.314045
ENSMUSG00000097353	AC170752.1	-3.17323	2.49213	0.0186107	0.315314
ENSMUSG00000002930	Ppp1r17	1.60775	4.53554	0.0186802	0.315717
ENSMUSG00000085105	Gm12758	-5.59943	1.21494	0.0186809	0.315717
ENSMUSG00000024397	Aif1	2.36312	3.38317	0.0187518	0.315839
ENSMUSG00000021032	Ngb	-0.945147	4.91082	0.0187783	0.315839
ENSMUSG00000021252	0610007P14Rik	-1.32531	4.33696	0.018783	0.315839
ENSMUSG00000071713	Csf2rb	3.98183	1.95435	0.0187899	0.315839
ENSMUSG00000073490	AI607873	3.95351	2.85123	0.0188134	0.315839
ENSMUSG00000046096	BC030336	1.0616	4.9656	0.0188276	0.315839
ENSMUSG00000024248	Cox7a2l	0.657637	6.10991	0.0188584	0.315966
ENSMUSG00000029145	Eif2b4	1.22081	4.35082	0.0190288	0.317828
ENSMUSG00000097929	AC122013.1	-0.896295	5.02344	0.0190383	0.317828
ENSMUSG00000087395		-7.5119	0.800738	0.0190397	0.317828
ENSMUSG00000010358	Ifi35	2.81593	2.49153	0.0190908	0.318289
ENSMUSG00000005505	Kbtbd4	-1.82854	4.05112	0.019163	0.318968
ENSMUSG00000017167	Cntnap1	-0.639763	6.18266	0.0191784	0.318968
ENSMUSG00000036006	Fam65b	-1.04919	5.1575	0.0192455	0.319536
ENSMUSG00000022802	Lmln	-1.70859	4.22404	0.0192596	0.319536
ENSMUSG00000038048	Cntnap5c	-1.80358	3.42268	0.0193375	0.320311
ENSMUSG00000032348	Gsta4	-1.20807	4.83993	0.0193535	0.320311
ENSMUSG00000072582	Ptrh2	-1.53864	3.71323	0.019497	0.321879
ENSMUSG00000031555	Adam9	0.863452	5.10175	0.0195153	0.321879
ENSMUSG00000052372	Il1rapl1	-1.06908	4.96256	0.0195193	0.321879
ENSMUSG00000031563	Wwc2	-1.21518	4.46368	0.0196262	0.323195
ENSMUSG00000028868	Wasf2	1.48823	4.61059	0.0196561	0.323195
ENSMUSG00000002111	Sfpi1	2.64216	3.2921	0.0196704	0.323195
ENSMUSG00000047632	Fgfbp3	3.64297	2.11971	0.0197615	0.323462
ENSMUSG00000044150	A830080D01Rik	-1.48158	4.05669	0.0197799	0.323462
ENSMUSG00000055407	Mtap6	-0.551496	7.45004	0.0197848	0.323462
ENSMUSG00000004894	Hapln2	-2.27041	3.03698	0.0197937	0.323462
ENSMUSG00000028920	Fbxo42	-1.20134	4.84695	0.0198058	0.323462
ENSMUSG00000045903	Npas4	-3.86645	2.09606	0.0198841	0.324352
ENSMUSG00000030706	Mrpl48	0.74945	5.76383	0.0199791	0.325351
ENSMUSG00000024096	Ralbp1	0.478222	7.13635	0.0199932	0.325351
ENSMUSG00000000823	Znf512b	-0.772092	5.56017	0.0200626	0.326089
ENSMUSG00000019464	Ptger1	1.43576	3.74933	0.0201263	0.326734
ENSMUSG00000049583	Grm5	-0.807091	6.77453	0.0201533	0.326781
ENSMUSG00000068747	Sort1	-0.526605	6.69341	0.0202336	0.327672
ENSMUSG00000038011	Dnahc10	1.47122	3.70276	0.0202564	0.327672
ENSMUSG00000064359		0.989115	9.51756	0.0202869	0.327774
ENSMUSG00000014361	Mertk	1.17812	4.61517	0.0203993	0.329
ENSMUSG00000016253	Th1l	0.770949	5.28716	0.0204112	0.329
ENSMUSG00000009394	Syn2	-0.451622	7.58856	0.0204784	0.329693
ENSMUSG00000016256	Ctsz	2.04819	4.96572	0.0205189	0.329794
ENSMUSG00000026504	Sdccag8	0.821669	5.76766	0.0205563	0.329794
ENSMUSG00000026385	Dbi	0.642526	7.08124	0.0205575	0.329794
ENSMUSG00000085566		-1.49848	3.51356	0.020587	0.329877
ENSMUSG00000061118	Dnajc30	2.42465	2.52498	0.0206246	0.330023
ENSMUSG00000031660	Brd7	0.633585	6.0312	0.0206605	0.330023
ENSMUSG00000021903	Galntl2	2.31176	2.8106	0.0206689	0.330023
ENSMUSG00000042978	Sbk1	-0.964659	4.6169	0.0207323	0.330646
ENSMUSG00000029207	Apbb2	-0.670649	6.09461	0.0209883	0.334336
ENSMUSG00000020940	1700023F06Rik	-4.36858	1.48845	0.0210543	0.334994
ENSMUSG00000038764	Ptpn3	-1.91426	3.2816	0.0210948	0.335007
ENSMUSG00000028195	Cyr61	3.65226	2.2635	0.0211123	0.335007
ENSMUSG00000027995	Tlr2	3.52319	2.53573	0.021129	0.335007
ENSMUSG00000036529	Sbf1	-0.547697	6.48259	0.0211672	0.335222
ENSMUSG00000030786	Itgam	1.00478	4.91487	0.0212057	0.335345
ENSMUSG00000005986	Ankrd13d	-1.0457	4.93424	0.0212244	0.335345
ENSMUSG00000009894	Snap47	-0.442499	7.77822	0.0213027	0.3355
ENSMUSG00000025658	Cnksr2	-0.785945	6.53178	0.021315	0.3355
ENSMUSG00000000732	Icosl	2.86408	2.4592	0.0213438	0.3355
ENSMUSG00000033436	Armcx2	-0.872267	5.61132	0.0213487	0.3355
ENSMUSG00000054079	Utp18	-1.12059	4.25547	0.0213705	0.3355
ENSMUSG00000023206	Il15ra	3.74874	2.35559	0.0213943	0.3355
ENSMUSG00000048482	Bdnf	-2.71873	3.14078	0.0214152	0.3355
ENSMUSG00000022141	Nipbl	0.686484	6.98163	0.0214317	0.3355
ENSMUSG00000024335	Brd2	0.481557	7.32121	0.0214704	0.33556
ENSMUSG00000038233	Fam198a	-3.396	1.84878	0.0214849	0.33556
ENSMUSG00000020057	Dram1	2.13824	2.77872	0.0215553	0.336044
ENSMUSG00000039997	Ifi203	1.61064	4.55283	0.0215654	0.336044
ENSMUSG00000008333	Snrpb2	0.941689	4.75496	0.0217243	0.338133
ENSMUSG00000049313	Sorl1	0.50772	7.35753	0.0217955	0.338437
ENSMUSG00000066129	Kndc1	-0.661518	7.34583	0.0218109	0.338437
ENSMUSG00000029007	Agtrap	1.6211	3.52604	0.0218186	0.338437
ENSMUSG00000032066	Bco2	4.91283	2.03162	0.0218608	0.338706
ENSMUSG00000040152	Thbs1	2.67622	2.75741	0.0219031	0.338974
ENSMUSG00000029179	Zcchc4	-1.57842	3.39954	0.0219338	0.339063
ENSMUSG00000054280	Prl14l	-0.600759	6.06654	0.0220053	0.339703
ENSMUSG00000025351	Cd63	1.41999	4.42439	0.0220252	0.339703
ENSMUSG00000062661	Ncs1	-0.597259	7.01525	0.022107	0.340579
ENSMUSG00000035547	Capn5	0.864326	5.02936	0.022259	0.342439
ENSMUSG00000027678	Ncoa3	0.818671	6.06782	0.0222782	0.342439
ENSMUSG00000058979	Cecr5	-1.84013	3.6495	0.0223196	0.342687
ENSMUSG00000061533	Cep128	1.58445	4.12021	0.0224029	0.342698
ENSMUSG00000090353		-0.777498	6.13364	0.0224158	0.342698
ENSMUSG00000005483	Dnajb1	-0.916459	5.08704	0.022419	0.342698
ENSMUSG00000025646	Atrip	-1.43394	4.16405	0.0224279	0.342698
ENSMUSG00000039515	Ppp2r4	-0.579191	6.39745	0.0225018	0.342698
ENSMUSG00000028412	Slc44a1	-0.898286	4.84955	0.0225148	0.342698
ENSMUSG00000001089	Luzp1	-0.74128	5.9749	0.0225197	0.342698
ENSMUSG00000034663	Bmp2k	1.10051	4.82687	0.0225409	0.342698
ENSMUSG00000004031	Fam5b	-0.723562	5.87498	0.0225473	0.342698
ENSMUSG00000028459	Cd72	3.45523	1.86696	0.0226468	0.343826
ENSMUSG00000073565	Prr16	-2.28378	3.08905	0.0227158	0.344489
ENSMUSG00000029826	Zc3hav1	1.37985	4.38349	0.0227846	0.345147
ENSMUSG00000004040	Stat3	0.638953	6.75038	0.0228255	0.345381
ENSMUSG00000074909	Ranbp6	-1.02638	4.95003	0.0228872	0.345592
ENSMUSG00000023025	Larp4	0.776895	5.2239	0.0228903	0.345592
ENSMUSG00000030629	Zfand6	1.11879	4.48782	0.0230508	0.347334
ENSMUSG00000020248	Nfyb	0.918207	5.39632	0.0230799	0.347334
ENSMUSG00000042599	Jhdm1d	0.740436	5.33171	0.0230823	0.347334
ENSMUSG00000028639	Ybx1	0.571731	6.51349	0.0231333	0.34762
ENSMUSG00000053870	Fpgt	-1.94635	3.36056	0.0231525	0.34762
ENSMUSG00000035352	Ccl12	3.48782	1.88114	0.0231947	0.347869
ENSMUSG00000020330	Hmmr	-2.588	3.27566	0.0232694	0.348234
ENSMUSG00000022323	Hrsp12	0.942247	4.78293	0.0233124	0.348234
ENSMUSG00000026141	Col19a1	-3.34672	2.11605	0.0233216	0.348234
ENSMUSG00000032253	Phip	0.572769	7.26343	0.0233397	0.348234
ENSMUSG00000023043	Krt18	-4.03062	1.55921	0.0233472	0.348234
ENSMUSG00000060166	Zdhhc8	-0.838638	5.41518	0.0234176	0.348902
ENSMUSG00000064215	Ifi27l1	1.04869	4.8921	0.0234853	0.349526
ENSMUSG00000094410	Zbed6	-0.702089	5.97456	0.0235563	0.349887
ENSMUSG00000055866	Per2	-1.09115	4.72623	0.023561	0.349887
ENSMUSG00000060675	Pla2g16	1.36074	4.36424	0.023629	0.350514
ENSMUSG00000054693	Adam10	0.647923	6.47465	0.0237308	0.35164
ENSMUSG00000036054	Sugp2	-0.598366	6.4506	0.0239101	0.353912
ENSMUSG00000031458	2410022L05Rik	-1.17853	4.43559	0.0241513	0.357093
ENSMUSG00000015937	H2afy	0.513996	6.66428	0.0242446	0.357845
ENSMUSG00000025898	Cwf19l2	0.698213	5.78689	0.0242799	0.357845
ENSMUSG00000042133	Ppig	0.429904	7.96794	0.0242947	0.357845
ENSMUSG00000022195	6030458C11Rik	-1.25589	4.417	0.0243075	0.357845
ENSMUSG00000035274	Tpbg	-1.43145	3.63045	0.0243496	0.357856
ENSMUSG00000040855	Reps2	-0.676972	6.7062	0.0243653	0.357856
ENSMUSG00000057137	Tmem140	5.99235	1.01578	0.0243873	0.357856
ENSMUSG00000060735	Rxfp3	-2.05847	2.94914	0.0244811	0.358236
ENSMUSG00000025909	Sntg1	-1.05072	5.12937	0.0245477	0.358236
ENSMUSG00000024907	Gal	1.11853	6.22694	0.0245644	0.358236
ENSMUSG00000027998	Plrg1	-1.01422	4.6339	0.0245695	0.358236
ENSMUSG00000028809	Srrm1	0.411909	8.05621	0.0245984	0.358236
ENSMUSG00000029621	Arpc1a	-0.738102	5.6387	0.0246158	0.358236
ENSMUSG00000059022	Kcp	2.17399	2.4864	0.0246164	0.358236
ENSMUSG00000050721	Plekho2	1.65795	3.66927	0.0246341	0.358236
ENSMUSG00000090000	Ier3ip1	-1.21329	4.58885	0.0246505	0.358236
ENSMUSG00000051323	Pcdh19	-0.60092	6.55926	0.024677	0.358239
ENSMUSG00000042680	Fam59a	-1.05106	4.45556	0.0247445	0.358508
ENSMUSG00000037351	Actr1b	-0.538843	6.75146	0.0247931	0.358508
ENSMUSG00000026977	2007-03-01	0.707055	5.8233	0.02482	0.358508
ENSMUSG00000041147	Brca2	1.42101	4.02818	0.0248336	0.358508
ENSMUSG00000097536	AC133578.2	-4.3777	1.40942	0.0248405	0.358508
ENSMUSG00000032411	Tfdp2	-1.17662	4.39573	0.0248539	0.358508
ENSMUSG00000045128	Rpl18a	0.724286	6.23238	0.0249318	0.35925
ENSMUSG00000025575	Cant1	0.752606	5.48555	0.0249872	0.359481
ENSMUSG00000040430	Pitpnc1	-0.65516	5.8734	0.0250007	0.359481
ENSMUSG00000057421	Las1l	0.6057	6.30954	0.025052	0.359838
ENSMUSG00000029602	Rasal1	-1.27203	4.49205	0.0251692	0.360761
ENSMUSG00000035692	Isg15	2.05919	3.20466	0.0251838	0.360761
ENSMUSG00000097099		4.68291	1.59021	0.0252091	0.360761
ENSMUSG00000030759	Far1	-0.631807	5.89179	0.0252225	0.360761
ENSMUSG00000029422	Rsrc2	0.473902	7.31389	0.0252579	0.360888
ENSMUSG00000062593	Lilrb4	4.36048	1.69707	0.0253275	0.361217
ENSMUSG00000053141	Ptprt	0.499307	7.28539	0.0253534	0.361217
ENSMUSG00000040653	Ppp1r14c	-1.61859	3.45577	0.025406	0.361217
ENSMUSG00000048895	Cdk5r1	-0.597535	6.88235	0.0254182	0.361217
ENSMUSG00000031847	1700030J22Rik	-1.628	3.19958	0.0254747	0.361217
ENSMUSG00000032470	Mras	0.514073	6.84842	0.0254755	0.361217
ENSMUSG00000037661	Gpr160	2.39109	2.32088	0.0255023	0.361217
ENSMUSG00000037316	Bag4	-0.859065	4.98332	0.0255115	0.361217
ENSMUSG00000078564		-6.42823	1.10525	0.0255202	0.361217
ENSMUSG00000018209	Stk4	0.748126	5.55962	0.0255825	0.36161
ENSMUSG00000021281	Tnfaip2	4.06239	2.22433	0.0256012	0.36161
ENSMUSG00000070639	Lrrc8b	-1.62283	3.51099	0.0256929	0.362528
ENSMUSG00000032116	Stt3a	0.621057	6.12505	0.0257525	0.362993
ENSMUSG00000026173	Plcd4	0.997111	4.93715	0.0259021	0.36437
ENSMUSG00000028973	Abcb8	-1.24861	4.11846	0.0259038	0.36437
ENSMUSG00000041035	Dpcd	0.983419	4.74296	0.0259671	0.364883
ENSMUSG00000049717	Lig4	-1.90218	3.38015	0.0260866	0.366182
ENSMUSG00000029581	Fscn1	-0.687519	5.53176	0.0261228	0.366312
ENSMUSG00000032122	Slc37a2	3.06285	2.63542	0.0261707	0.366605
ENSMUSG00000023186	Vwa5a	1.7396	4.58016	0.0263146	0.36761
ENSMUSG00000026083	Eif5b	0.45832	7.83937	0.0263206	0.36761
ENSMUSG00000016946	Kctd5	1.29302	4.01696	0.0263235	0.36761
ENSMUSG00000039826	Trub2	-1.43887	3.88888	0.0264275	0.368682
ENSMUSG00000078202	Nrarp	-1.70809	3.6469	0.0266112	0.370865
ENSMUSG00000021260	Hhipl1	-1.89739	3.03649	0.0267149	0.371689
ENSMUSG00000038555	Reep2	-0.574153	6.6409	0.0267251	0.371689
ENSMUSG00000040102	Klhdc5	-1.12604	4.41288	0.0267806	0.37208
ENSMUSG00000039936	Pik3cd	1.18611	4.08774	0.026812	0.372136
ENSMUSG00000041351	Rap1gap	-0.487295	7.32764	0.0268822	0.372337
ENSMUSG00000048154	Mll2	0.406179	8.34851	0.0269022	0.372337
ENSMUSG00000032349	Elovl5	0.717584	5.81754	0.0269087	0.372337
ENSMUSG00000028222	Calb1	-0.50289	7.70024	0.0269474	0.372494
ENSMUSG00000090546	Cdr1	-0.513997	7.50684	0.0269813	0.372507
ENSMUSG00000042079	Hnrnpf	1.09823	4.57377	0.0270032	0.372507
ENSMUSG00000028251	2610029I01Rik	-2.36281	2.22826	0.0270352	0.372571
ENSMUSG00000062580	Timm17a	-1.09219	4.48086	0.0270937	0.372998
ENSMUSG00000031425	Plp1	-0.585919	9.4026	0.0271263	0.373069
ENSMUSG00000019362	D8Ertd738e	0.720113	5.69744	0.027174	0.373347
ENSMUSG00000025499	Hras1	-0.640256	5.99539	0.0273563	0.374755
ENSMUSG00000029050	Ski	0.609864	6.39123	0.0273678	0.374755
ENSMUSG00000022636	Alcam	-0.504444	7.08745	0.0273978	0.374755
ENSMUSG00000033540	Idua	1.3224	4.39129	0.0274105	0.374755
ENSMUSG00000032898	Fbxo21	-0.531571	6.68504	0.027445	0.374755
ENSMUSG00000062822	4833420G17Rik	0.9354	5.06229	0.0274565	0.374755
ENSMUSG00000049532	Sall2	-0.545875	6.72588	0.0274695	0.374755
ENSMUSG00000032388	Spg21	-0.976858	4.5489	0.0275363	0.375288
ENSMUSG00000022372	Sla	2.88813	2.42806	0.0276777	0.376838
ENSMUSG00000042064	Myo3b	-2.32078	2.73551	0.0277682	0.37754
ENSMUSG00000097732	AC122821.2	-2.65763	2.24808	0.0277848	0.37754
ENSMUSG00000038147	Cd84	1.77444	3.78185	0.0278693	0.37831
ENSMUSG00000070337	Gpr179	0.96547	4.58661	0.0279176	0.378587
ENSMUSG00000038530	Rgs4	0.501154	6.88262	0.0279608	0.378795
ENSMUSG00000010376	Nedd8	0.624236	5.86675	0.0280278	0.378846
ENSMUSG00000096528	G430049J08RIK	-3.35253	2.02717	0.0280498	0.378846
ENSMUSG00000020372	Gnb2l1	0.494235	6.68859	0.0280549	0.378846
ENSMUSG00000028433	Ubap2	0.620564	6.0545	0.0280761	0.378846
ENSMUSG00000079316	Rab9	0.979294	5.09975	0.0281853	0.379512
ENSMUSG00000019734	Tmc4	1.3956	3.61352	0.0282092	0.379512
ENSMUSG00000040605	Bace2	-5.86476	1.24885	0.0282092	0.379512
ENSMUSG00000030222	Rerg	-1.30543	4.24487	0.0283049	0.379878
ENSMUSG00000057716	Gm5567	-0.512878	6.90709	0.0283412	0.379878
ENSMUSG00000021242	Npc2	1.31012	5.01806	0.0283429	0.379878
ENSMUSG00000047490	4932411E22Rik	-2.12407	2.56575	0.0283483	0.379878
ENSMUSG00000016206	H2-M3	3.21569	2.93431	0.0284643	0.380852
ENSMUSG00000032060	Cryab	1.04118	5.30442	0.028477	0.380852
ENSMUSG00000063919	Srrm4	-0.740936	5.74878	0.0285192	0.381041
ENSMUSG00000051316	Taf7	0.888678	5.04104	0.0285996	0.38174
ENSMUSG00000058355	Abce1	0.570493	6.13611	0.0286554	0.38211
ENSMUSG00000045333	Zfp423	-0.687988	6.01987	0.0288663	0.384545
ENSMUSG00000027714	Exosc9	0.827077	4.965	0.0289193	0.384721
ENSMUSG00000048540	Nhlh2	1.39796	3.9968	0.0289362	0.384721
ENSMUSG00000040187	Arntl2	-1.5961	3.48481	0.0290704	0.386127
ENSMUSG00000038702	Dsel	-1.37502	4.8669	0.0291075	0.386243
ENSMUSG00000036167	Pphln1	0.893124	5.084	0.0292678	0.387992
ENSMUSG00000020297	Nsg2	-0.429666	8.32835	0.0293706	0.388974
ENSMUSG00000032328	Tmem30a	-0.407771	7.97436	0.029406	0.389064
ENSMUSG00000046782	Ttc6	-6.24399	1.59613	0.029468	0.389149
ENSMUSG00000042724	Map3k9	-1.03405	5.2017	0.0294697	0.389149
ENSMUSG00000007021	Syngr3	-0.651745	6.09897	0.0295481	0.389219
ENSMUSG00000004929	Thop1	-0.92252	4.79856	0.0295649	0.389219
ENSMUSG00000028622	Mrpl37	-1.07778	4.59079	0.0295884	0.389219
ENSMUSG00000020641	Rsad2	2.59227	3.13645	0.0295991	0.389219
ENSMUSG00000020476	Dbnl	0.609739	6.48482	0.0296182	0.389219
ENSMUSG00000023169	Slc38a1	0.455695	7.72011	0.02968	0.389654
ENSMUSG00000004748	Mtfp1	-1.0132	4.41684	0.0297316	0.389849
ENSMUSG00000058258	Idi1	-1.00037	4.90826	0.0297522	0.389849
ENSMUSG00000073293	Nudt10	-1.32205	3.61861	0.0297967	0.390056
ENSMUSG00000044795	Cyb5d1	-1.13549	4.14328	0.0298884	0.390879
ENSMUSG00000038550	Gm129	-2.63607	2.51887	0.0299938	0.391881
ENSMUSG00000047804	Akap10	-0.97969	4.90607	0.0300943	0.392815
ENSMUSG00000038467	Chmp4b	0.427289	7.53275	0.0301597	0.393292
ENSMUSG00000009585	Apobec3	2.91869	3.0007	0.030373	0.394917
ENSMUSG00000030256	Bhlhe41	-0.665188	5.84794	0.030409	0.394917
ENSMUSG00000042759	Apobr	5.71736	1.24575	0.0304202	0.394917
ENSMUSG00000031938	4931406C07Rik	1.02877	4.31467	0.0304215	0.394917
ENSMUSG00000006333	Rps9	0.503646	7.08732	0.0304352	0.394917
ENSMUSG00000038648	Creb3l2	0.931765	4.84063	0.0304587	0.394917
ENSMUSG00000012848	Rps5	0.494252	6.63075	0.0305508	0.395317
ENSMUSG00000020400	Tnip1	0.687388	5.62847	0.0305552	0.395317
ENSMUSG00000031508	Ankrd10	-0.98435	4.65772	0.0305768	0.395317
ENSMUSG00000027574	Nkain4	-1.19343	4.01238	0.0306813	0.396165
ENSMUSG00000032215	Rsl24d1	-1.68357	3.06751	0.0307007	0.396165
ENSMUSG00000031950	Gabarapl2	-0.482983	6.75436	0.0307601	0.396554
ENSMUSG00000087370	Tmem170b	-0.672789	5.63847	0.0308466	0.397283
ENSMUSG00000070304	Scn2b	-0.43775	7.28713	0.0308814	0.397283
ENSMUSG00000022523	Fgf12	-0.768059	5.93758	0.0309216	0.397283
ENSMUSG00000020128	Vps54	0.861892	5.50623	0.0309336	0.397283
ENSMUSG00000024663	Rab3il1	1.41611	3.40666	0.03117	0.399441
ENSMUSG00000045201	Lrrc3b	-2.33631	2.80474	0.0311905	0.399441
ENSMUSG00000060882	Kcnd2	-0.544747	6.30298	0.0311962	0.399441
ENSMUSG00000024350	Dnajc18	-0.507876	6.61785	0.0312192	0.399441
ENSMUSG00000025583	Rptor	-0.654874	6.03411	0.0312902	0.399918
ENSMUSG00000019877	Serinc1	-0.387322	8.62225	0.0313153	0.399918
ENSMUSG00000029550	Sppl3	-0.875874	4.93241	0.0313708	0.400097
ENSMUSG00000050926	Dcaf12l2	2.26521	2.72233	0.0313882	0.400097
ENSMUSG00000030516	Tjp1	0.537924	6.87538	0.0314308	0.400264
ENSMUSG00000041483	Zfp281	-0.879869	5.00645	0.0315064	0.400852
ENSMUSG00000039899	Fgl2	1.84874	3.81173	0.0315451	0.400968
ENSMUSG00000052364	B630019K06Rik	-0.68962	5.88927	0.0316061	0.401367
ENSMUSG00000056220	Pla2g4a	2.47809	3.07156	0.0316886	0.401944
ENSMUSG00000048038	4932418E24Rik	-1.68762	3.33008	0.031756	0.401944
ENSMUSG00000029563	Foxp2	1.16989	4.98454	0.031764	0.401944
ENSMUSG00000021686	Ap3b1	0.583785	6.14813	0.031798	0.401944
ENSMUSG00000027843	Ptpn22	5.33625	1.79288	0.0318254	0.401944
ENSMUSG00000028221	Tmem55a	-1.10383	4.57372	0.0318289	0.401944
ENSMUSG00000035834	Polr3g	-3.6754	1.62616	0.0318733	0.402131
ENSMUSG00000039716	Dock3	-0.476236	7.40449	0.0319839	0.403152
ENSMUSG00000004070	Hmox2	-0.606593	5.77537	0.0320335	0.403402
ENSMUSG00000024256	Adcyap1	-0.976872	5.6423	0.032179	0.404859
ENSMUSG00000025724	Sec11a	0.646291	5.67274	0.03221	0.404875
ENSMUSG00000097572		2.81213	2.21237	0.0323054	0.405427
ENSMUSG00000029147	Ppm1g	0.557334	6.48758	0.0323136	0.405427
ENSMUSG00000025404	R3hdm2	0.446428	7.19494	0.0323639	0.405676
ENSMUSG00000005982	Nat15	-1.46832	4.23819	0.032421	0.405676
ENSMUSG00000042078	Svop	-0.733027	5.51242	0.0324231	0.405676
ENSMUSG00000025650	Col7a1	1.69919	3.65265	0.0325423	0.406794
ENSMUSG00000015224	Cyp2j9	0.735756	5.59566	0.0325925	0.407046
ENSMUSG00000026342	Slc35f5	1.38361	4.09135	0.0329124	0.410664
ENSMUSG00000030876	Mettl9	0.719069	5.57611	0.0329804	0.411135
ENSMUSG00000027165	B230118H07Rik	-1.17273	4.47681	0.0330637	0.411797
ENSMUSG00000047507	Baiap3	-0.464942	8.55195	0.0331407	0.412182
ENSMUSG00000032878	Ccdc85a	-0.613544	6.23476	0.0331554	0.412182
ENSMUSG00000018387	Shroom1	-2.28968	2.8326	0.0332613	0.412554
ENSMUSG00000029062	Cdk11b	0.498134	6.72552	0.0332899	0.412554
ENSMUSG00000024810	Il33	1.02773	4.66217	0.0333588	0.412554
ENSMUSG00000050334	C130071C03Rik	-1.49019	3.38363	0.0333617	0.412554
ENSMUSG00000024231	Cul2	0.603	5.7944	0.0333784	0.412554
ENSMUSG00000024513	Mbd2	0.833793	5.22883	0.0334093	0.412554
ENSMUSG00000007617	Homer1	-0.713256	5.47241	0.0334165	0.412554
ENSMUSG00000028528	Dnajc6	-0.449528	7.75116	0.0334281	0.412554
ENSMUSG00000032854	Ugt8a	-2.22111	3.43973	0.0336048	0.414321
ENSMUSG00000042155	Klhl23	-0.863288	4.76889	0.0336463	0.414321
ENSMUSG00000053310	Nrgn	-0.761366	7.28086	0.0336628	0.414321
ENSMUSG00000015341	Golga7	0.740198	5.28669	0.0337219	0.414673
ENSMUSG00000060519	Tor3a	1.61144	4.13112	0.0338101	0.414851
ENSMUSG00000049775	Tmsb4x	0.589682	7.72168	0.0338156	0.414851
ENSMUSG00000034145	Tmem63c	-0.945037	5.1981	0.0338997	0.414851
ENSMUSG00000061322	Dnaic1	-3.92451	1.46015	0.0339122	0.414851
ENSMUSG00000034275	Igsf9b	-1.07422	4.26683	0.0339348	0.414851
ENSMUSG00000026950	Neb	2.62502	2.89158	0.0339479	0.414851
ENSMUSG00000036368	Fam82a1	-2.02637	2.97801	0.0339501	0.414851
ENSMUSG00000029263	Pigg	-1.94738	3.60409	0.0340206	0.415339
ENSMUSG00000003657	Calb2	-0.588173	7.10637	0.0344628	0.42036
ENSMUSG00000066043	Phactr4	1.06251	4.15752	0.0345502	0.421048
ENSMUSG00000039168	Dap	1.55671	3.1174	0.0346547	0.421749
ENSMUSG00000092341	Malat1	0.346379	13.409	0.0346853	0.421749
ENSMUSG00000038374	Rbm8a	0.728195	5.45374	0.0347009	0.421749
ENSMUSG00000021665	Hexb	1.26582	5.14866	0.0348252	0.422882
ENSMUSG00000085385		2.09884	2.87627	0.0348914	0.423308
ENSMUSG00000030047	Arhgap25	2.33373	3.00304	0.035056	0.424924
ENSMUSG00000067242	Lgi1	-0.821583	5.68179	0.0351137	0.425172
ENSMUSG00000027566	Psma7	0.651274	6.26022	0.0351681	0.425172
ENSMUSG00000026192	Atic	0.838841	4.88537	0.0351702	0.425172
ENSMUSG00000058748	Zfp958	-2.08925	2.57065	0.0352761	0.425674
ENSMUSG00000040848	Sft2d2	1.03732	4.69906	0.0352834	0.425674
ENSMUSG00000034681	Rnps1	-0.657301	5.99614	0.0353058	0.425674
ENSMUSG00000062257	Opcml	-0.505298	6.72106	0.0354	0.426432
ENSMUSG00000078153	Psme2b-ps	4.90185	1.56719	0.0354904	0.426768
ENSMUSG00000021198	Unc79	-0.467036	6.70293	0.0354907	0.426768
ENSMUSG00000025558	Dock9	-0.462716	6.95403	0.0355794	0.427456
ENSMUSG00000086605	Gm14290	-1.31689	3.99493	0.0356731	0.428112
ENSMUSG00000022208	Jph4	-0.558341	6.93943	0.035697	0.428112
ENSMUSG00000003354	Ccdc65	-1.66718	3.59805	0.0357961	0.428583
ENSMUSG00000047879	Usp14	-0.523023	6.30069	0.0358326	0.428583
ENSMUSG00000092274	Neat1	0.839499	5.68172	0.0358447	0.428583
ENSMUSG00000025968	Ndufs1	-0.584708	6.35782	0.0358625	0.428583
ENSMUSG00000065018		-1.59333	3.16588	0.0359057	0.428698
ENSMUSG00000004934	Pias4	-1.03877	4.40776	0.0359351	0.428698
ENSMUSG00000037197	Rbm17	0.637963	6.06438	0.0359812	0.428871
ENSMUSG00000038486	Sv2a	-0.385435	8.26144	0.0361698	0.430741
ENSMUSG00000027452	Acss1	0.819287	5.12153	0.0362576	0.430794
ENSMUSG00000018537	Pcgf2	0.894162	4.73205	0.0362789	0.430794
ENSMUSG00000035356	Nfkbiz	2.10234	2.69028	0.036279	0.430794
ENSMUSG00000057060	Slc35f3	-1.05944	4.16694	0.036305	0.430794
ENSMUSG00000034292	Traf3ip1	0.866144	4.80631	0.0363328	0.430794
ENSMUSG00000022799	Arhgap31	0.877928	5.08622	0.0363719	0.430881
ENSMUSG00000032525	Nktr	0.440775	7.87007	0.0364691	0.431509
ENSMUSG00000031734	Irx3	-1.71756	3.08987	0.0364884	0.431509
ENSMUSG00000038335	Tsr1	-0.97479	4.36382	0.0365392	0.431703
ENSMUSG00000029219	Slc10a4	2.9038	2.02214	0.0365759	0.431703
ENSMUSG00000002997	Prkar2b	-0.779775	5.69724	0.0366001	0.431703
ENSMUSG00000032026	Rexo2	0.779044	5.12292	0.0366483	0.431881
ENSMUSG00000020903	Stx8	1.0547	4.20979	0.0366787	0.431881
ENSMUSG00000027160	Ccdc34	0.698237	5.51135	0.0368616	0.433252
ENSMUSG00000036613	Tssc1	-1.02813	4.56174	0.0368795	0.433252
ENSMUSG00000002103	Acp2	0.601159	6.02507	0.0369034	0.433252
ENSMUSG00000020399	Havcr2	2.59852	3.25228	0.0369538	0.433252
ENSMUSG00000052296	Ppp6r1	0.486025	7.06986	0.0369875	0.433252
ENSMUSG00000038280	Ostm1	-1.29563	4.67679	0.0370548	0.433252
ENSMUSG00000021576	Pdcd6	1.13095	4.47305	0.0370683	0.433252
ENSMUSG00000023064	Sncg	0.968948	4.78006	0.0370743	0.433252
ENSMUSG00000052056	Zfp217	2.45438	2.39748	0.0370821	0.433252
ENSMUSG00000022360	Atad2	1.49094	3.56921	0.0371688	0.433892
ENSMUSG00000022338	Eny2	-1.34328	3.85612	0.0372401	0.434133
ENSMUSG00000020592	Sdc1	5.14347	1.90121	0.0372534	0.434133
ENSMUSG00000096014	Sox1	-0.757628	5.44512	0.0373199	0.434275
ENSMUSG00000039236	Isg20	4.6616	2.29729	0.0373295	0.434275
ENSMUSG00000028540	Dph2	-1.92105	2.76774	0.0373738	0.434419
ENSMUSG00000091264	BC024659	-0.698442	6.01359	0.0375514	0.435803
ENSMUSG00000035769	Xylb	-2.54701	2.57466	0.037557	0.435803
ENSMUSG00000004609	Cd33	2.4725	2.92108	0.0376511	0.436522
ENSMUSG00000057191	AB124611	4.28488	2.4508	0.037735	0.437121
ENSMUSG00000051726	Kcnf1	-0.798678	4.83402	0.0377827	0.437301
ENSMUSG00000044499	Hs3st5	1.2217	3.93396	0.037869	0.437616
ENSMUSG00000000184	Ccnd2	1.20759	3.8693	0.0378743	0.437616
ENSMUSG00000029370	Rassf6	-5.09497	1.07189	0.0379349	0.437943
ENSMUSG00000059878	Zfp422	0.945779	4.45826	0.0380413	0.438798
ENSMUSG00000042766	Trim46	-0.825512	5.38714	0.0381221	0.438867
ENSMUSG00000038195	Rilp	-2.90211	1.80045	0.0381445	0.438867
ENSMUSG00000036856	Wnt4	-1.63898	3.08224	0.0381738	0.438867
ENSMUSG00000024965	Fermt3	2.3768	3.23448	0.0382515	0.438867
ENSMUSG00000033502	Cdc14a	1.63086	3.29615	0.0382878	0.438867
ENSMUSG00000074457	S100a16	0.97958	4.38606	0.0382899	0.438867
ENSMUSG00000029279	Brdt	-1.60738	3.53564	0.0383109	0.438867
ENSMUSG00000032199	Polr2m	-0.478556	6.82058	0.0383211	0.438867
ENSMUSG00000000078	Klf6	0.964728	4.86437	0.0383379	0.438867
ENSMUSG00000053510	Nrd1	0.457784	7.53686	0.0386355	0.441902
ENSMUSG00000053279	Aldh1a1	1.18775	4.22701	0.0387104	0.442386
ENSMUSG00000057863	Rpl36	-0.543742	6.02616	0.038858	0.443635
ENSMUSG00000031478	Nek3	-3.0061	2.25344	0.038885	0.443635
ENSMUSG00000055313	Pgbd1	-2.67812	2.42376	0.0389198	0.443659
ENSMUSG00000032575	Manf	0.709691	5.70838	0.0390127	0.444346
ENSMUSG00000049323	Smcr8	0.670767	5.56437	0.0390729	0.444658
ENSMUSG00000039741	Bahcc1	-0.773077	5.20249	0.0392055	0.445607
ENSMUSG00000033192	Lpcat2	2.10202	4.01107	0.0392218	0.445607
ENSMUSG00000051652	Lrrc3	-1.60737	3.45286	0.0393514	0.446706
ENSMUSG00000040596	Pogk	-0.655117	5.56422	0.0393891	0.446761
ENSMUSG00000028668	Tceb3	0.658396	5.64207	0.0395087	0.447744
ENSMUSG00000055013	Agap1	-0.416926	7.93316	0.0395642	0.447961
ENSMUSG00000017756	Slc12a7	1.84919	3.47595	0.0396196	0.447961
ENSMUSG00000058248	Kcnh1	-1.0447	4.54232	0.0396269	0.447961
ENSMUSG00000010505	Myt1	-0.653565	5.69462	0.0396698	0.448074
ENSMUSG00000002055	Spag5	-1.95027	2.97668	0.0397844	0.448965
ENSMUSG00000024436	Mrps18b	-3.2266	2.09262	0.0398148	0.448965
ENSMUSG00000025512	Chid1	-0.71116	5.67662	0.0398588	0.449089
ENSMUSG00000002308	Cd320	-2.24983	3.195	0.0399238	0.44913
ENSMUSG00000004099	Dnmt1	0.466719	6.74408	0.0399286	0.44913
ENSMUSG00000036225	Kctd1	-0.843837	4.74565	0.0399861	0.449406
ENSMUSG00000022010	Tsc22d1	-0.491609	7.78291	0.0400974	0.449623
ENSMUSG00000028599	Tnfrsf1b	2.09254	3.01498	0.0401311	0.449623
ENSMUSG00000021759	Ppap2a	1.0446	4.25795	0.0401689	0.449623
ENSMUSG00000021583	Erap1	1.69672	4.2893	0.0401706	0.449623
ENSMUSG00000031355	Arhgap6	-1.19307	5.28539	0.0401784	0.449623
ENSMUSG00000020706	Ftsj3	0.606077	5.69536	0.040204	0.449623
ENSMUSG00000010803	Gabra1	-0.524347	6.83306	0.0403083	0.449803
ENSMUSG00000068221		-0.844819	5.19191	0.040339	0.449803
ENSMUSG00000004947	Dtx2	-2.22449	2.40288	0.0403548	0.449803
ENSMUSG00000022297	Fzd6	-3.43105	2.6024	0.0403694	0.449803
ENSMUSG00000026463	Atp2b4	-0.530754	7.43243	0.0403856	0.449803
ENSMUSG00000033222	Ttf2	3.57184	2.10646	0.0405078	0.450794
ENSMUSG00000022525	Hrasls	-1.1759	4.12958	0.0406198	0.451671
ENSMUSG00000003226	Ranbp2	0.452639	7.7342	0.0406677	0.451774
ENSMUSG00000020021	Fgd6	1.20044	4.31817	0.0407635	0.451774
ENSMUSG00000021982	Cdadc1	-0.88911	5.16565	0.0407913	0.451774
ENSMUSG00000026080	Chst10	-0.691565	5.48974	0.0408102	0.451774
ENSMUSG00000031543	Ank1	-0.724052	5.94685	0.0408263	0.451774
ENSMUSG00000020721	Helz	-0.44035	7.13208	0.0408286	0.451774
ENSMUSG00000024312	Wdr46	1.11902	4.37949	0.0409241	0.452463
ENSMUSG00000048281	Dleu7	-3.53397	2.32885	0.0409829	0.452469
ENSMUSG00000060594	Layn	-3.58492	1.68958	0.0410202	0.452469
ENSMUSG00000035847	Ids	-0.442956	7.61656	0.0410246	0.452469
ENSMUSG00000064043	Trerf1	0.665954	5.8555	0.0411066	0.452691
ENSMUSG00000039308	Ndst2	-1.97949	2.56089	0.0411113	0.452691
ENSMUSG00000028228	Cpne3	1.23355	4.46239	0.04115	0.45275
ENSMUSG00000055228	Zfp935	2.17219	3.17477	0.0413729	0.454555
ENSMUSG00000021140	Pcnx	-0.45565	7.38235	0.0413858	0.454555
ENSMUSG00000057113	Npm1	0.410065	7.69097	0.0414398	0.454555
ENSMUSG00000039621	Prex1	0.628384	6.45778	0.0414478	0.454555
ENSMUSG00000022199	Slc22a17	-0.39583	8.23311	0.0416612	0.455816
ENSMUSG00000001761	Smo	1.15963	4.60395	0.0416625	0.455816
ENSMUSG00000074282	Zfp94	-2.37761	2.7651	0.0416635	0.455816
ENSMUSG00000039041	Adrm1	0.785234	5.37519	0.0418507	0.456667
ENSMUSG00000001918	Slc1a5	3.72258	1.23893	0.0418517	0.456667
ENSMUSG00000028309	Rnf20	0.478112	7.05729	0.0418698	0.456667
ENSMUSG00000027347	Rasgrp1	0.614606	5.93742	0.0418819	0.456667
ENSMUSG00000037355	4933407H18Rik	0.778469	4.97718	0.0419094	0.456667
ENSMUSG00000003184	Irf3	1.44293	3.47205	0.0420024	0.4571
ENSMUSG00000029402	Snrnp35	1.58406	3.08548	0.0420203	0.4571
ENSMUSG00000021556	Golm1	1.2868	3.85215	0.04208	0.4571
ENSMUSG00000029864	Gstk1	-2.83702	2.03668	0.0420836	0.4571
ENSMUSG00000024691	Fam111a	2.76585	2.3587	0.0421643	0.457382
ENSMUSG00000067995	Gtf2f2	1.02186	4.31981	0.0422279	0.457382
ENSMUSG00000032118	Fez1	-0.451747	7.17943	0.0422388	0.457382
ENSMUSG00000091378		-6.30602	0.773892	0.0423027	0.457382
ENSMUSG00000022456	2003-09-01	-0.395999	7.83072	0.0423158	0.457382
ENSMUSG00000010307	Tmem86a	2.29257	2.2798	0.0423229	0.457382
ENSMUSG00000031790	Mmp15	-1.41942	4.07399	0.0423491	0.457382
ENSMUSG00000031565	Fgfr1	-0.489475	6.55643	0.0424095	0.457382
ENSMUSG00000029156	Sgcb	0.817288	5.4105	0.0424635	0.457382
ENSMUSG00000073755	5730409E04Rik	-0.678367	5.78915	0.0424813	0.457382
ENSMUSG00000044149	Nkrf	-0.871409	4.87424	0.0424817	0.457382
ENSMUSG00000074736	Tmem90b	-1.37788	3.50774	0.0425135	0.457382
ENSMUSG00000002799	Jag2	-0.868586	4.90779	0.0426639	0.457887
ENSMUSG00000090255	4921534H16Rik	2.00565	2.88986	0.0427646	0.457887
ENSMUSG00000021747	4930452B06Rik	1.56691	3.54946	0.0427988	0.457887
ENSMUSG00000066640	Fbxl18	-0.956715	4.62634	0.0428104	0.457887
ENSMUSG00000021972	Hmbox1	0.53813	6.06855	0.0428428	0.457887
ENSMUSG00000062496	4930431F12Rik	-2.4902	2.57792	0.0428998	0.457887
ENSMUSG00000023019	Gpd1	-2.39014	2.27519	0.0429302	0.457887
ENSMUSG00000032333	Stoml1	-0.825835	4.90958	0.0429337	0.457887
ENSMUSG00000040263	Klhdc4	1.1596	4.34841	0.0429641	0.457887
ENSMUSG00000041632	Mrps27	-1.92513	2.93588	0.0430547	0.457887
ENSMUSG00000083674		2.29581	2.58753	0.043066	0.457887
ENSMUSG00000041797	Abca9	1.95175	3.00608	0.0431119	0.457887
ENSMUSG00000000326	Comt	-0.791523	4.98575	0.0431441	0.457887
ENSMUSG00000079477	Rab7	0.458576	7.97198	0.0431623	0.457887
ENSMUSG00000093284		-5.91036	1.02107	0.0431666	0.457887
ENSMUSG00000014195	Dnajc7	0.4406	6.79203	0.0431894	0.457887
ENSMUSG00000079017	Ifi27l2a	2.91126	2.69219	0.0432423	0.457887
ENSMUSG00000002006	Pdzd4	-0.61166	6.18166	0.0432663	0.457887
ENSMUSG00000031137	Fgf13	-0.736813	5.42432	0.043271	0.457887
ENSMUSG00000032705	Exd2	-0.827775	5.0849	0.0433055	0.457887
ENSMUSG00000018287	Spag7	0.577949	5.75856	0.0433157	0.457887
ENSMUSG00000030350	Prmt8	-1.35604	3.55995	0.0433192	0.457887
ENSMUSG00000079508	Apoo	-1.13185	4.18476	0.0433622	0.457887
ENSMUSG00000024054	Smchd1	0.602024	6.05488	0.0434205	0.457887
ENSMUSG00000060441	Trim5	1.90569	2.77067	0.0434223	0.457887
ENSMUSG00000026110	Mgat4a	-0.680463	5.42617	0.0434365	0.457887
ENSMUSG00000084846	A730011C13Rik	2.69975	2.15484	0.0434938	0.458135
ENSMUSG00000043441	Gpr149	-1.63835	3.88033	0.0436239	0.458437
ENSMUSG00000047485	Klhl34	-2.16841	2.71759	0.0436322	0.458437
ENSMUSG00000036606	Plxnb2	0.509289	6.66422	0.0436441	0.458437
ENSMUSG00000042846	Lrrtm3	-0.825264	5.49111	0.0436574	0.458437
ENSMUSG00000025020	Slit1	-0.628906	6.67274	0.0438148	0.459734
ENSMUSG00000030088	Aldh1l1	0.808052	4.89087	0.0438523	0.459773
ENSMUSG00000019863	Qrsl1	1.90345	2.87266	0.0439273	0.460204
ENSMUSG00000048486	Fitm2	1.05935	4.27608	0.0440457	0.460674
ENSMUSG00000046541	Zfp526	1.07038	4.03781	0.0441034	0.460674
ENSMUSG00000024241	Sos1	-0.509195	7.35671	0.0441167	0.460674
ENSMUSG00000040325	Vprbp	0.556877	6.13017	0.0441479	0.460674
ENSMUSG00000034673	Pbx2	-1.11461	4.19221	0.0441553	0.460674
ENSMUSG00000040599	Mis12	-1.02471	4.42099	0.0441756	0.460674
ENSMUSG00000031639	Tlr3	1.67955	2.93007	0.0442128	0.460708
ENSMUSG00000041762	Gpr155	1.00837	4.14799	0.044287	0.460803
ENSMUSG00000025283	Sat1	1.07459	5.0402	0.0442897	0.460803
ENSMUSG00000016087	Fli1	2.03742	3.00908	0.0444553	0.462172
ENSMUSG00000034755	Pcdh11x	-0.612991	5.55688	0.0445533	0.462837
ENSMUSG00000040339	Fam102b	-0.710674	5.42191	0.0447052	0.46406
ENSMUSG00000032399	Rpl4	0.392937	8.43735	0.0447749	0.4641
ENSMUSG00000003623	Crot	1.02955	4.49834	0.0447923	0.4641
ENSMUSG00000023011	Faim2	-0.417689	8.33823	0.0448419	0.4641
ENSMUSG00000003378	Grik5	-0.488001	6.6056	0.0448798	0.4641
ENSMUSG00000029221	Slc30a9	-0.435423	7.03235	0.0449303	0.4641
ENSMUSG00000032754	Slc24a6	2.35145	2.45169	0.0449757	0.4641
ENSMUSG00000030180	Kdm5a	0.518223	6.56747	0.0449819	0.4641
ENSMUSG00000016940	Kctd2	-0.715709	5.23767	0.0449824	0.4641
ENSMUSG00000021408	Ripk1	1.34443	3.63978	0.0450571	0.464519
ENSMUSG00000045573	Penk	-0.854036	6.54338	0.0452847	0.466512
ENSMUSG00000016624	Phf21b	-1.67327	2.79687	0.0453513	0.466844
ENSMUSG00000079037	Prnp	-0.381113	7.75389	0.0453952	0.466942
ENSMUSG00000044365	Cxxc4	-0.640962	5.7466	0.0454713	0.467335
ENSMUSG00000057143	Trim12c	1.97236	3.03665	0.0455398	0.467335
ENSMUSG00000048249	A930001N09Rik	0.465178	7.41834	0.0455932	0.467335
ENSMUSG00000030107	Usp18	2.22356	3.90366	0.0456079	0.467335
ENSMUSG00000059327	Eda	-3.32039	1.82397	0.0456143	0.467335
ENSMUSG00000039450	Dcxr	3.14352	1.74877	0.0456398	0.467335
ENSMUSG00000035279	Ssc5d	2.86759	2.28712	0.045729	0.467895
ENSMUSG00000030745	Il21r	4.02729	1.89083	0.0457859	0.468125
ENSMUSG00000024346	Pfdn1	0.579314	5.75836	0.0459344	0.468316
ENSMUSG00000027748	Trpc4	-0.891901	4.6986	0.045946	0.468316
ENSMUSG00000024817	Uhrf2	-0.68097	5.70751	0.0459585	0.468316
ENSMUSG00000021594	Srd5a1	3.19136	2.22785	0.0459867	0.468316
ENSMUSG00000001802	Lrp3	-0.734129	5.47963	0.0459872	0.468316
ENSMUSG00000072941	Sod3	1.45568	3.81088	0.0460565	0.468316
ENSMUSG00000038026	Kcnj9	-0.828047	4.88158	0.0460781	0.468316
ENSMUSG00000041992	Rapgef5	-0.962326	4.46683	0.0460802	0.468316
ENSMUSG00000044894	Uqcrq	-0.630506	5.78231	0.0461646	0.468823
ENSMUSG00000085444		1.37381	3.84895	0.046208	0.468913
ENSMUSG00000030854	Ptpn5	-0.52318	6.99576	0.0462553	0.469043
ENSMUSG00000003411	Rab3b	-0.909991	4.90258	0.0463193	0.469155
ENSMUSG00000041216	Clvs1	-1.09886	4.22149	0.0463887	0.469155
ENSMUSG00000021906	Oxnad1	1.10153	3.85766	0.0464383	0.469155
ENSMUSG00000025544	Tm9sf2	0.550328	7.11749	0.0464441	0.469155
ENSMUSG00000057246	BC051142	1.76039	2.76198	0.046445	0.469155
ENSMUSG00000017188	Coa3	-1.00044	4.57119	0.0464973	0.469155
ENSMUSG00000025790	Slco3a1	-0.873528	4.56457	0.0465081	0.469155
ENSMUSG00000031647	Mfap3l	0.973917	5.04476	0.0465894	0.469336
ENSMUSG00000046699	Slitrk4	-0.915719	5.00398	0.0466044	0.469336
ENSMUSG00000001496	Nkx2-1	-0.946656	4.43931	0.0466296	0.469336
ENSMUSG00000025613	Cct8	-0.44137	6.76508	0.0467637	0.46963
ENSMUSG00000020607	Fam84a	-1.08598	4.4227	0.0467816	0.46963
ENSMUSG00000053693	Mast1	-0.489074	6.36181	0.0467977	0.46963
ENSMUSG00000026832	Cytip	3.70889	1.38493	0.0468275	0.46963
ENSMUSG00000047583	Tyw3	-2.07507	2.60507	0.0468669	0.46963
ENSMUSG00000026424	Gpr37l1	0.66092	5.77131	0.0468699	0.46963
ENSMUSG00000046922	Gpr6	1.68694	2.77869	0.0469008	0.46963
ENSMUSG00000052951		-4.19207	2.40431	0.0470743	0.471021
ENSMUSG00000026280	Atg4b	0.832371	5.02869	0.0472449	0.47238
ENSMUSG00000020668	Kif3c	-0.495467	7.15834	0.0473836	0.473418
ENSMUSG00000047603	Zfp235	-1.32652	3.31095	0.0474253	0.473486
ENSMUSG00000066258	Trim12a	2.01006	2.63237	0.0475586	0.474469
ENSMUSG00000043279	Trim56	1.73503	4.64795	0.0476239	0.474485
ENSMUSG00000027207	Galk2	0.927129	4.45692	0.0476301	0.474485
ENSMUSG00000036109	Mbnl3	1.73292	3.09778	0.0476932	0.474766
ENSMUSG00000038545	Cul7	0.553461	6.33925	0.0477493	0.474976
ENSMUSG00000024978	Gpam	0.722256	5.586	0.0478081	0.475129
ENSMUSG00000006335	Tfpt	1.04204	4.10303	0.0478996	0.475129
ENSMUSG00000097471	AC151841.1	3.02568	1.96965	0.0479478	0.475129
ENSMUSG00000025279	Dnase1l3	3.28339	2.62939	0.0479507	0.475129
ENSMUSG00000021987	Mtmr6	-0.498674	6.50742	0.0479956	0.475129
ENSMUSG00000023286	Ube2j2	0.92868	4.44202	0.0479968	0.475129
ENSMUSG00000032336	Nptn	-0.419266	7.24886	0.0480094	0.475129
ENSMUSG00000028430	Nol6	-0.626644	6.27216	0.0480549	0.475233
ENSMUSG00000020279	Il9r	4.49282	1.27175	0.0481137	0.475468
ENSMUSG00000002658	Gtf2f1	0.51861	6.68502	0.0484523	0.478284
ENSMUSG00000022623	Shank3	-0.575212	6.27428	0.048475	0.478284
ENSMUSG00000046192	Iqub	-2.95089	2.21915	0.0485042	0.478284
ENSMUSG00000061374	Fiz1	-2.23323	2.81722	0.0486266	0.479036
ENSMUSG00000085350		-5.92312	0.893238	0.0486762	0.479036
ENSMUSG00000047084	Ngrn	-0.812552	4.70612	0.0486863	0.479036
ENSMUSG00000022184	Fbxo4	1.2457	3.94984	0.0488455	0.480147
ENSMUSG00000026819	Slc25a25	-0.828807	5.30441	0.0488698	0.480147
ENSMUSG00000090622	A930033H14Rik	-4.80565	1.45817	0.0490413	0.481484
ENSMUSG00000032498	Mlh1	-1.37261	3.27283	0.0491494	0.482182
ENSMUSG00000053819	Camk2d	-0.403293	7.33789	0.0491834	0.482182
ENSMUSG00000004110	Cacna1e	-0.385319	8.58646	0.0494334	0.484018
ENSMUSG00000023009	Nckap5l	1.23948	4.05367	0.049442	0.484018
ENSMUSG00000051212	Gpr183	4.25194	1.28557	0.0495621	0.48433
ENSMUSG00000028042	Zbtb7b	1.50652	3.32477	0.0496018	0.48433
ENSMUSG00000030509	Asb7	-1.17373	3.93007	0.049606	0.48433
ENSMUSG00000033220	Rac2	2.36004	2.34349	0.0496163	0.48433
ENSMUSG00000038213	Tapbpl	1.23436	3.77304	0.0496871	0.484506
ENSMUSG00000028519	Dab1	-0.817936	6.05879	0.0497058	0.484506
ENSMUSG00000036860	Mrpl55	-1.1966	3.64493	0.0499769	0.486776
ENSMUSG00000064945	Y_RNA	-0.575782	9.79717	0.0500252	0.486776
ENSMUSG00000027890	Gstm4	1.42338	3.24414	0.050046	0.486776
ENSMUSG00000024953	Prdx5	-0.640879	5.93699	0.050145	0.487389
ENSMUSG00000031997	Trpc6	1.07944	4.02118	0.0501827	0.487407
ENSMUSG00000030220	Arhgdib	2.32665	3.35444	0.0503772	0.488946
ENSMUSG00000025940	Tmem70	-0.967301	4.32161	0.0504329	0.489138
ENSMUSG00000028071	Sh2d2a	3.54096	1.86059	0.0505363	0.489665
ENSMUSG00000046711	Hmga1	0.861288	4.67822	0.0506107	0.489665
ENSMUSG00000000275	Trim25	1.25327	4.66734	0.050627	0.489665
ENSMUSG00000032560	Dnajc13	0.489659	6.5591	0.0506638	0.489665
ENSMUSG00000074182	Znhit6	0.866146	5.03054	0.0507116	0.489665
ENSMUSG00000062511	4930512M02Rik	1.00008	4.44927	0.0507486	0.489665
ENSMUSG00000013275	Slc41a1	0.89363	5.22335	0.0507647	0.489665
ENSMUSG00000029387	Gtf2h3	-1.55951	3.49588	0.050799	0.489665
ENSMUSG00000027544	Nfatc2	0.874292	4.91437	0.0508458	0.489665
ENSMUSG00000031870	Pgr	-0.832329	5.03118	0.0508477	0.489665
ENSMUSG00000036986	Pml	1.52927	3.53506	0.051025	0.490699
ENSMUSG00000022420	Dnalc4	-1.36873	3.68245	0.0510273	0.490699
ENSMUSG00000027583	Zbtb46	1.58003	3.5891	0.0512247	0.492244
ENSMUSG00000054715	Zscan22	1.17084	4.05008	0.0512719	0.492244
ENSMUSG00000033088	Triobp	1.11699	4.21121	0.0512982	0.492244
ENSMUSG00000042258	Isl1	0.649631	5.69405	0.0513678	0.492244
ENSMUSG00000097166	AC163747.1	-3.69299	1.86226	0.051374	0.492244
ENSMUSG00000056305	Usp39	-1.2929	3.43257	0.0514053	0.492244
ENSMUSG00000029534	St7	-0.86876	4.4891	0.0514715	0.49238
ENSMUSG00000026816	Gtf3c5	-1.08549	4.29151	0.0514919	0.49238
ENSMUSG00000022895	Ets2	-0.684485	7.00321	0.0515734	0.492812
ENSMUSG00000059183	Mtfmt	-1.42607	3.26	0.0516239	0.492948
ENSMUSG00000035202	Lars2	0.506206	13.1696	0.0517117	0.49344
ENSMUSG00000037253	Mex3c	0.752563	4.8392	0.0518136	0.49372
ENSMUSG00000047496	Rnf152	-1.03441	4.0367	0.0518382	0.49372
ENSMUSG00000015053	Gata2	-4.49478	1.76736	0.05185	0.49372
ENSMUSG00000022914	Brwd1	-0.440722	7.07021	0.0519112	0.493956
ENSMUSG00000050875	A730017C20Rik	0.434276	7.22181	0.0521139	0.495538
ENSMUSG00000029994	Anxa4	1.63795	3.28802	0.0521504	0.495538
ENSMUSG00000062866	Phactr2	0.481533	6.5217	0.0522047	0.495707
ENSMUSG00000020733	Slc9a3r1	0.955962	4.79213	0.05227	0.495981
ENSMUSG00000028850	Gpatch3	2.34484	2.43822	0.0524152	0.496998
ENSMUSG00000000568	Hnrnpd	0.462033	6.92868	0.0524503	0.496998
ENSMUSG00000033454	Zbtb1	0.878681	4.57548	0.0526328	0.498379
ENSMUSG00000030495	Slc7a10	-0.963758	4.76663	0.0527298	0.498951
ENSMUSG00000046093	Hpcal4	-0.531973	7.94594	0.0527725	0.499007
ENSMUSG00000024084	Qpct	-0.943186	4.53018	0.0530335	0.501126
ENSMUSG00000085811	Gm11669	0.515727	6.77105	0.0530845	0.501259
ENSMUSG00000051747	Ttn	-1.30468	4.35723	0.0531941	0.501918
ENSMUSG00000092730	Snora24	1.44461	3.38358	0.0532829	0.501918
ENSMUSG00000050447	Lypd6	1.02969	4.49311	0.053287	0.501918
ENSMUSG00000026442	Nfasc	-0.362544	8.1768	0.053302	0.501918
ENSMUSG00000002524	Puf60	0.453944	7.00367	0.0534079	0.502567
ENSMUSG00000024349	Tmem173	2.6284	2.50761	0.053549	0.502865
ENSMUSG00000026896	Ifih1	2.34155	4.23384	0.0536044	0.502865
ENSMUSG00000021895	Arhgef3	1.159	4.32608	0.0536244	0.502865
ENSMUSG00000024807	Syvn1	-0.683755	5.17607	0.0536431	0.502865
ENSMUSG00000027881	Prpf38b	0.427651	7.15978	0.0536472	0.502865
ENSMUSG00000039278	Pcsk1n	-0.380651	9.19516	0.0536616	0.502865
ENSMUSG00000065304		1.06209	3.95715	0.0539078	0.504549
ENSMUSG00000056144	Trim34a	3.76093	1.72408	0.0539354	0.504549
ENSMUSG00000018451	6330403K07Rik	-0.358487	8.34099	0.0539528	0.504549
ENSMUSG00000024063	Lbh	0.55754	5.80652	0.0540175	0.504578
ENSMUSG00000045994	B3gat1	-0.6369	5.44938	0.0540589	0.504578
ENSMUSG00000027074	Slc43a3	4.44681	1.14726	0.0540673	0.504578
ENSMUSG00000025024	Smndc1	0.765451	4.82516	0.0541124	0.504653
ENSMUSG00000032481	Smarcc1	0.42422	7.41631	0.054154	0.504694
ENSMUSG00000047810	Ccdc88b	2.06041	2.96758	0.0543071	0.50551
ENSMUSG00000041852	Tcf20	-0.454158	8.04137	0.0543159	0.50551
ENSMUSG00000086121	Gm16068	5.52837	1.12249	0.05457	0.5069
ENSMUSG00000022912	Pros1	1.18954	4.11708	0.054575	0.5069
ENSMUSG00000073176	Zfp449	-1.02294	4.2668	0.0545772	0.5069
ENSMUSG00000019158	Tmem160	-1.99612	2.57054	0.0546963	0.506942
ENSMUSG00000048191	Muc6	3.17508	1.63802	0.0547629	0.506942
ENSMUSG00000032217	Rnf111	0.68009	5.57413	0.0548551	0.506942
ENSMUSG00000009647	Ccdc109a	-1.06808	4.17371	0.0548821	0.506942
ENSMUSG00000031059	Ndufb11	-0.729972	5.1558	0.0548925	0.506942
ENSMUSG00000068115	Ninl	1.50131	3.59659	0.0548939	0.506942
ENSMUSG00000061119	Prcp	2.24885	2.42726	0.054921	0.506942
ENSMUSG00000025245	Lztfl1	0.72029	5.37351	0.0549863	0.506942
ENSMUSG00000042111	Ccdc115	0.818152	4.57508	0.0550046	0.506942
ENSMUSG00000038331	Satb2	-1.77814	3.5337	0.055031	0.506942
ENSMUSG00000024579	Pcyox1l	-1.95938	3.44835	0.0550988	0.506942
ENSMUSG00000073838	Tufm	-1.4692	3.38883	0.0552177	0.506942
ENSMUSG00000029462	Vps29	0.613151	5.72681	0.0552325	0.506942
ENSMUSG00000032607	Amt	-1.22843	3.59357	0.055245	0.506942
ENSMUSG00000028176	Lrrc7	-0.705995	6.1996	0.0553237	0.506942
ENSMUSG00000025189	Cnnm1	-0.546472	6.1935	0.0553491	0.506942
ENSMUSG00000056737	Capg	3.86924	1.77054	0.0553622	0.506942
ENSMUSG00000037217	Syn1	-0.379581	7.99274	0.0554034	0.506942
ENSMUSG00000022407	Adsl	0.788237	4.77231	0.0554438	0.506942
ENSMUSG00000026917	Wdr5	-1.01348	4.08407	0.0554686	0.506942
ENSMUSG00000049401	Ogfr	0.739433	4.90814	0.0554772	0.506942
ENSMUSG00000026193	Fn1	0.623213	5.85885	0.0554855	0.506942
ENSMUSG00000023456	Tpi1	-0.436634	7.11126	0.0554955	0.506942
ENSMUSG00000001909	Trmt1	-0.746352	5.02567	0.0555311	0.506942
ENSMUSG00000073412	Lst1	2.6034	2.24583	0.0555347	0.506942
ENSMUSG00000017801	Mlx	1.05501	4.53004	0.0555847	0.506942
ENSMUSG00000038000	Acd	0.895	4.89019	0.055589	0.506942
ENSMUSG00000038866	Zcchc2	-0.772518	5.01675	0.0556656	0.507067
ENSMUSG00000032059	Alg9	-1.21518	3.88376	0.0558176	0.507067
ENSMUSG00000056158	Car10	-0.480186	7.0682	0.0558456	0.507067
ENSMUSG00000070953	Rabepk	-1.40708	3.74385	0.0558495	0.507067
ENSMUSG00000009092	Derl3	2.74705	1.75973	0.0558566	0.507067
ENSMUSG00000036578	Fxyd7	-0.749319	5.08539	0.0558626	0.507067
ENSMUSG00000084911		-1.62264	3.12664	0.0559324	0.507067
ENSMUSG00000024290	Rock1	0.414975	6.82941	0.0559422	0.507067
ENSMUSG00000031133	Arhgef6	0.878913	4.68646	0.0559574	0.507067
ENSMUSG00000004677	Myo9b	0.642748	6.00949	0.0560216	0.507067
ENSMUSG00000041488	Stx3	-0.634904	5.57828	0.0560503	0.507067
ENSMUSG00000020701	Tmem132e	-1.50424	4.30275	0.0560505	0.507067
ENSMUSG00000039244	E130309D02Rik	-1.15502	3.69767	0.0561573	0.507319
ENSMUSG00000047909	Ankrd16	0.818741	4.82263	0.0562182	0.507319
ENSMUSG00000020205	Phlda1	0.784436	4.6062	0.0562197	0.507319
ENSMUSG00000018411	Mapt	-0.362338	8.31563	0.0562917	0.507319
ENSMUSG00000061510	Gm10101	-1.85286	2.44849	0.0563065	0.507319
ENSMUSG00000059970	Hspa2	0.811025	4.99146	0.0563344	0.507319
ENSMUSG00000006567	Atp7b	1.80674	3.06197	0.0563398	0.507319
ENSMUSG00000090150	Acad11	1.22944	3.69638	0.0564169	0.507351
ENSMUSG00000029647	Pan3	0.742125	5.60349	0.056418	0.507351
ENSMUSG00000041879	Ipo9	-0.498998	7.0236	0.0565194	0.507927
ENSMUSG00000056665	4930572J05Rik	-1.79739	3.1018	0.0567163	0.509213
ENSMUSG00000020653	Klf11	-1.39172	3.29715	0.0567374	0.509213
ENSMUSG00000032359	Ctsh	1.53012	4.12648	0.05682	0.509423
ENSMUSG00000030539	Sema4b	0.848171	4.90672	0.0568358	0.509423
ENSMUSG00000092909		-1.01462	4.02211	0.0568907	0.509579
ENSMUSG00000037487	Ubr5	0.35421	8.1113	0.0569682	0.509664
ENSMUSG00000037017	Zscan21	0.984457	4.28763	0.0569752	0.509664
ENSMUSG00000022781	Pak2	0.568389	6.00507	0.0570741	0.510079
ENSMUSG00000028636	Ppcs	-2.19943	2.56622	0.0571626	0.510079
ENSMUSG00000038539	Atf5	1.48383	3.15263	0.0571745	0.510079
ENSMUSG00000023284	Zfp605	0.780027	4.6695	0.0572033	0.510079
ENSMUSG00000031665	Sall1	1.14281	4.43637	0.0572093	0.510079
ENSMUSG00000041607	Mbp	-0.508072	8.6781	0.0573043	0.510591
ENSMUSG00000028132	Tmem56	-1.23262	4.01291	0.0574197	0.511283
ENSMUSG00000028089	Chd1l	-1.71787	3.59356	0.0575834	0.512013
ENSMUSG00000041889	Shisa4	-0.778101	5.30189	0.0576003	0.512013
ENSMUSG00000017550	Atad5	1.23647	3.94466	0.0576474	0.512013
ENSMUSG00000032714	Syde1	1.97094	2.65006	0.0576523	0.512013
ENSMUSG00000026430	Rassf5	0.942259	4.72976	0.0577191	0.512271
ENSMUSG00000029436	Mmp17	-0.827545	5.10474	0.057948	0.51362
ENSMUSG00000046793	Gpr61	-1.29734	3.40565	0.0579927	0.51362
ENSMUSG00000008496	Pou2f2	0.929898	4.45636	0.0580976	0.51362
ENSMUSG00000033022	Cdo1	-1.41093	3.35582	0.0581156	0.51362
ENSMUSG00000081739		-1.01207	4.08183	0.0581244	0.51362
ENSMUSG00000027618	Nfs1	1.08479	4.54016	0.0581679	0.51362
ENSMUSG00000020381	3010026O09Rik	-2.02754	2.52322	0.0581944	0.51362
ENSMUSG00000024300	Myo1f	2.42646	2.84221	0.0582108	0.51362
ENSMUSG00000058897	Col25a1	-0.636245	6.93501	0.0582113	0.51362
ENSMUSG00000021685	Otp	-1.30776	3.76197	0.0584051	0.514735
ENSMUSG00000037260	Hgsnat	-0.84474	4.49722	0.0584134	0.514735
ENSMUSG00000030243	Recql	-1.07796	4.18701	0.0584856	0.514993
ENSMUSG00000069631	Strada	1.24542	3.64622	0.0585185	0.514993
ENSMUSG00000035469	Rcbtb1	0.626066	5.48317	0.0588262	0.517339
ENSMUSG00000091002	Tcerg1l	-1.17861	4.42191	0.0588612	0.517339
ENSMUSG00000058446	Znrf2	1.08332	4.15621	0.0589845	0.51772
ENSMUSG00000022324	Matn2	1.57618	3.36408	0.0590131	0.51772
ENSMUSG00000021318	Gli3	-1.50559	3.38805	0.0590188	0.51772
ENSMUSG00000078821		1.61512	3.25638	0.0591314	0.518146
ENSMUSG00000033863	Klf9	-0.752902	4.90343	0.0591437	0.518146
ENSMUSG00000042770	Hebp1	1.31395	3.62961	0.0592819	0.519022
ENSMUSG00000025899	Alkbh8	0.614674	5.41336	0.0594367	0.520043
ENSMUSG00000061559	Wdr61	-1.04194	3.81319	0.0594765	0.520056
ENSMUSG00000033365	Ipo13	-0.711303	4.99851	0.0596156	0.520587
ENSMUSG00000028949	Smarcd3	-0.708842	5.34698	0.0596369	0.520587
ENSMUSG00000032174	Icam5	-1.56119	4.16983	0.0596522	0.520587
ENSMUSG00000023008	Fmnl3	1.08405	3.75348	0.0598528	0.521205
ENSMUSG00000057894	Zfp329	0.746158	5.44469	0.0598775	0.521205
ENSMUSG00000035726	Supt16h	0.415448	7.52124	0.0598887	0.521205
ENSMUSG00000037922	Bank1	4.03143	1.59887	0.059948	0.521205
ENSMUSG00000010914	Pdhx	-0.869178	4.72372	0.0599974	0.521205
ENSMUSG00000029672	Fam3c	0.59181	5.68061	0.060002	0.521205
ENSMUSG00000026858	Fam73b	-0.6532	5.21815	0.060025	0.521205
ENSMUSG00000022299	Slc25a32	-2.15582	2.64653	0.0600299	0.521205
ENSMUSG00000096472	Cdkn2d	-0.981659	4.38257	0.0601017	0.521399
ENSMUSG00000035383	Pmch	1.59953	7.68258	0.0601938	0.521399
ENSMUSG00000060938	Rpl26	0.400219	7.99348	0.0602009	0.521399
ENSMUSG00000026082	Rev1	0.563178	5.6289	0.0602058	0.521399
ENSMUSG00000067028	Cntnap5b	-0.862592	4.64528	0.0603257	0.52171
ENSMUSG00000029759	Pon3	2.31319	1.99405	0.0603287	0.52171
ENSMUSG00000023075	Akirin1	-0.72189	5.41377	0.0603568	0.52171
ENSMUSG00000021871	Pnp	1.47584	3.23665	0.0604552	0.522057
ENSMUSG00000030263	Lrmp	5.05771	1.08294	0.0604738	0.522057
ENSMUSG00000062127	Cttnbp2nl	0.718751	5.20322	0.0605544	0.522421
ENSMUSG00000040543	Pitpnm3	-0.57057	5.83726	0.0606674	0.522958
ENSMUSG00000041798	Gck	0.904461	4.66215	0.0606939	0.522958
ENSMUSG00000020611	Gna13	0.580522	6.26369	0.0607667	0.522958
ENSMUSG00000027316	Gfra4	-1.20624	3.38723	0.0607706	0.522958
ENSMUSG00000046311	Zfp62	0.600839	5.66185	0.0609629	0.523706
ENSMUSG00000097619	AC133578.3	-2.27188	2.06789	0.0610128	0.523706
ENSMUSG00000045757	Zfp764	2.19786	2.48291	0.061035	0.523706
ENSMUSG00000032221	Mns1	2.107	2.8999	0.0610562	0.523706
ENSMUSG00000063681	Crb1	-1.5521	3.38076	0.0610784	0.523706
ENSMUSG00000019256	Ahr	-3.03413	2.01093	0.0610888	0.523706
ENSMUSG00000022014	Epsti1	2.76298	3.42185	0.0612579	0.524825
ENSMUSG00000062867	Impdh2	1.38258	3.68152	0.061314	0.524954
ENSMUSG00000079426	Arpc4	0.653509	5.63352	0.0613703	0.524954
ENSMUSG00000075012	Fjx1	-1.57119	2.94773	0.0614337	0.524954
ENSMUSG00000062296	Trank1	-0.363526	8.50199	0.0614512	0.524954
ENSMUSG00000018442	Derl2	-1.33891	3.77802	0.0614662	0.524954
ENSMUSG00000040651	D14Abb1e	0.630617	6.39334	0.0615819	0.525535
ENSMUSG00000056899	Immp2l	-4.22164	1.40302	0.0616115	0.525535
ENSMUSG00000025272	Tro	-0.351304	9.20932	0.0616761	0.525756
ENSMUSG00000069808	Fam57a	-2.04506	2.48346	0.0617329	0.52591
ENSMUSG00000038773	Kdm3b	0.572926	5.59794	0.0618183	0.526106
ENSMUSG00000026028	Trak2	-0.486686	6.33474	0.0618333	0.526106
ENSMUSG00000040488	Ltbp4	-0.652696	5.32191	0.0619002	0.526232
ENSMUSG00000062070	Pgk1	-0.653791	5.43636	0.061935	0.526232
ENSMUSG00000037493	Cib2	-0.965043	4.51703	0.0619785	0.526232
ENSMUSG00000025576	Rbfox3	-0.553587	6.47978	0.0620031	0.526232
ENSMUSG00000020715	Ern1	0.814676	4.94395	0.0620794	0.52638
ENSMUSG00000028772	Zcchc17	0.509701	6.51219	0.062098	0.52638
ENSMUSG00000075324	Fign	-1.65098	2.9681	0.0623164	0.527802
ENSMUSG00000030092	Cntn6	-0.947765	4.75758	0.0623434	0.527802
ENSMUSG00000006715	Gmnn	2.94012	1.59406	0.0623921	0.527874
ENSMUSG00000055240	Zfp101	-1.97224	2.99452	0.0624296	0.527874
ENSMUSG00000047767	Atg16l2	-1.07217	4.03567	0.0625379	0.528461
ENSMUSG00000021477	Ctsl	0.56079	6.04512	0.0626298	0.52853
ENSMUSG00000020340	Cyfip2	-0.352172	8.96484	0.0626497	0.52853
ENSMUSG00000038037	Socs1	4.07582	1.9069	0.0626999	0.52853
ENSMUSG00000025584	Pde8a	0.956539	4.06721	0.0627017	0.52853
ENSMUSG00000028882	Ppp1r8	-0.71001	5.17839	0.0628624	0.529352
ENSMUSG00000016018	Skiv2l2	0.48106	6.25334	0.0628993	0.529352
ENSMUSG00000039715	Wdr34	0.643203	5.16851	0.062916	0.529352
ENSMUSG00000029822	Osbpl3	1.20046	3.73193	0.0630094	0.529809
ENSMUSG00000066151	Fkbp15	0.580809	6.29253	0.0630604	0.52991
ENSMUSG00000054312	Mrps21	-0.992238	4.49899	0.0631741	0.530239
ENSMUSG00000030214	Plbd1	5.18293	0.743561	0.0632208	0.530239
ENSMUSG00000057596	Trim30d	1.81652	3.56739	0.063236	0.530239
ENSMUSG00000024998	Plce1	0.660181	6.03128	0.0632742	0.530239
ENSMUSG00000031805	Jak3	1.51938	2.7999	0.0633207	0.530239
ENSMUSG00000022377	Asap1	0.507675	6.45415	0.0633336	0.530239
ENSMUSG00000024259	Slc25a46	-0.456388	6.39177	0.0634393	0.530796
ENSMUSG00000041084	Ostc	0.78303	5.0516	0.0635111	0.530966
ENSMUSG00000024013	Fgd2	2.88183	2.5411	0.0635377	0.530966
ENSMUSG00000047867	Gimap6	2.61439	2.58997	0.0636971	0.531622
ENSMUSG00000042046	Dstyk	-0.676772	5.43556	0.063757	0.531622
ENSMUSG00000034674	Tdg	-1.82529	2.8439	0.0637748	0.531622
ENSMUSG00000087482		-2.2133	2.36138	0.0638867	0.531622
ENSMUSG00000029757	Dync1i1	-0.523151	6.69842	0.063893	0.531622
ENSMUSG00000063358	Mapk1	-0.474842	7.22344	0.0639118	0.531622
ENSMUSG00000064348		-0.683233	5.13629	0.0639506	0.531622
ENSMUSG00000021395	Spin1	-0.457963	7.1325	0.0640218	0.531622
ENSMUSG00000038836	Agbl3	-1.24701	3.5323	0.0640276	0.531622
ENSMUSG00000033871	Ppargc1b	-0.786108	4.77565	0.0640599	0.531622
ENSMUSG00000032925	Itgbl1	-1.43539	3.49362	0.0640731	0.531622
ENSMUSG00000066235	Gtdc2	-0.811854	4.99822	0.0640967	0.531622
ENSMUSG00000097576		3.51871	2.15949	0.0641417	0.531622
ENSMUSG00000022708	Zbtb20	0.396099	8.59847	0.0642019	0.531622
ENSMUSG00000026701	Prdx6	0.575667	6.65613	0.0642031	0.531622
ENSMUSG00000027878	Notch2	0.7878	5.15698	0.0643469	0.532256
ENSMUSG00000034926	Dhcr24	-0.821142	5.80492	0.0643581	0.532256
ENSMUSG00000015291	Gdi1	-0.354735	8.45224	0.0645688	0.533116
ENSMUSG00000061882	Ccdc62	3.08889	2.01357	0.0645981	0.533116
ENSMUSG00000027540	Ptpn1	0.682251	5.13467	0.0646111	0.533116
ENSMUSG00000077714	Snord17	0.623745	6.35188	0.064624	0.533116
ENSMUSG00000028656	Cap1	0.402867	6.92835	0.0646581	0.533116
ENSMUSG00000040297	Suco	-0.541723	5.9954	0.0648255	0.534171
ENSMUSG00000097251	AC119846.1	-4.58677	1.3639	0.0648801	0.534297
ENSMUSG00000039934	Pion	1.46734	3.71126	0.0651129	0.53589
ENSMUSG00000029049	Morn1	-1.60836	2.87037	0.065437	0.536374
ENSMUSG00000025232	Hexa	0.775431	5.41883	0.0654381	0.536374
ENSMUSG00000030844	Rgs10	0.977534	5.57199	0.0654413	0.536374
ENSMUSG00000032417	Rwdd2a	-0.800968	5.46641	0.0654528	0.536374
ENSMUSG00000039103	Nexn	-1.30322	3.39031	0.0654636	0.536374
ENSMUSG00000024091	Vapa	-0.50394	6.35194	0.0655081	0.536374
ENSMUSG00000020895	Tmem107	-2.39044	2.10103	0.0655994	0.536374
ENSMUSG00000055022	Cntn1	-0.349918	8.42636	0.0656221	0.536374
ENSMUSG00000059146	Ntrk3	-0.481807	6.56254	0.0656529	0.536374
ENSMUSG00000027775	Mfsd1	1.14676	3.82465	0.0656822	0.536374
ENSMUSG00000018932	Map2k3	1.74815	2.97211	0.0656853	0.536374
ENSMUSG00000049336	Tenm2	-0.461987	7.32077	0.0656868	0.536374
ENSMUSG00000038527	C1rl	3.5158	1.36794	0.065703	0.536374
ENSMUSG00000053617	Sh3pxd2a	-0.882735	4.57285	0.0657312	0.536374
ENSMUSG00000079215	Zfp664	-0.565845	5.95655	0.0657638	0.536374
ENSMUSG00000036779	Papd5	-0.564861	5.93039	0.0658045	0.536384
ENSMUSG00000059456	Ptk2b	1.23766	4.33883	0.0658899	0.536758
ENSMUSG00000006021	Kptn	-1.62919	2.81262	0.0659868	0.537225
ENSMUSG00000035596	Mboat7	-0.445087	7.19655	0.0660497	0.537415
ENSMUSG00000087470	A630031M04Rik	1.55598	2.7998	0.0661587	0.53798
ENSMUSG00000030882	Dnhd1	-1.33985	3.36928	0.0662845	0.538681
ENSMUSG00000025104	Hdgfrp3	0.435722	7.21917	0.0664764	0.539917
ENSMUSG00000029771	Irf5	2.31427	2.3021	0.0665796	0.540432
ENSMUSG00000055900	Tmem69	-2.46635	2.54764	0.0666853	0.540512
ENSMUSG00000039270	Megf9	-0.46588	6.23754	0.0667003	0.540512
ENSMUSG00000022321	Cdh10	-0.80899	4.60593	0.0667155	0.540512
ENSMUSG00000028744	Pqlc2	1.80018	2.82395	0.0667486	0.540512
ENSMUSG00000064289	Tank	1.00102	4.32864	0.0668152	0.54064
ENSMUSG00000032203		-1.66543	2.85384	0.0669286	0.54064
ENSMUSG00000071253	Slc25a16	-1.2377	3.8373	0.0669484	0.54064
ENSMUSG00000052160	Pld4	2.26865	3.11771	0.0669509	0.54064
ENSMUSG00000037138	Aff3	-0.68113	6.00806	0.0670119	0.54064
ENSMUSG00000018474	Chd3	-0.40749	8.61454	0.0670369	0.54064
ENSMUSG00000021822	Plau	4.45452	1.29969	0.0670737	0.54064
ENSMUSG00000097785	AC131756.1	-1.6342	3.72593	0.0670826	0.54064
ENSMUSG00000020889	Nr1d1	-0.665591	5.17947	0.067274	0.541861
ENSMUSG00000010277	2610507B11Rik	0.379195	7.92092	0.0673619	0.542224
ENSMUSG00000018476	Kdm6b	0.504054	6.23557	0.0673989	0.542224
ENSMUSG00000062590	Armc9	-0.723913	5.0381	0.0675254	0.542636
ENSMUSG00000029169	Dhx15	0.436624	6.51388	0.0675637	0.542636
ENSMUSG00000028538	St3gal3	-0.979857	4.03559	0.0675811	0.542636
ENSMUSG00000040624	Plekhg1	-1.15376	4.09542	0.0676098	0.542636
ENSMUSG00000044502	Bod1	0.792369	5.18546	0.06767	0.54279
ENSMUSG00000029778	Adcyap1r1	-0.382138	7.33148	0.0677473	0.54279
ENSMUSG00000010755	Cars	0.674253	5.6855	0.0677489	0.54279
ENSMUSG00000020546	Stxbp4	0.944908	4.50635	0.0678283	0.542822
ENSMUSG00000031431	Tsc22d3	-0.763191	4.80183	0.0678328	0.542822
ENSMUSG00000040972	Igsf21	-1.25002	3.42245	0.0679004	0.542823
ENSMUSG00000021094	Dhrs7	0.976763	4.0699	0.0679128	0.542823
ENSMUSG00000038880	Mrps34	2.1336	2.81184	0.0679923	0.543139
ENSMUSG00000036940	Kdm1a	0.614333	5.92694	0.0681248	0.543878
ENSMUSG00000033852	Pla2g4b	1.33588	3.65836	0.0681746	0.543905
ENSMUSG00000040478	Prdm13	2.55242	2.331	0.0682082	0.543905
ENSMUSG00000030209	Grin2b	-0.509012	7.04093	0.0683061	0.544096
ENSMUSG00000040563	BC018242	-0.589659	5.65631	0.0683515	0.544096
ENSMUSG00000006024	Napa	-0.463571	6.33495	0.0683524	0.544096
ENSMUSG00000027570	Col9a3	1.32461	3.08139	0.0684376	0.544226
ENSMUSG00000089762	Ier5l	-1.81994	2.77444	0.0684821	0.544226
ENSMUSG00000026384	Ptpn4	-0.601517	5.44647	0.0684888	0.544226
ENSMUSG00000022780	Mfi2	3.01555	1.93552	0.0685556	0.544438
ENSMUSG00000030823	9130019O22Rik	-2.87515	1.87139	0.0686609	0.544955
ENSMUSG00000027220	Syt13	-0.443885	6.38381	0.0687458	0.545311
ENSMUSG00000032479	Mtap4	0.360039	8.06154	0.0688629	0.545922
ENSMUSG00000064343		-0.466848	6.69364	0.0689811	0.546167
ENSMUSG00000064585		-0.9425	3.93905	0.0690256	0.546167
ENSMUSG00000092837	RNaseP_nuc	-0.43154	12.8472	0.0691574	0.546167
ENSMUSG00000018819	Lsp1	2.62166	2.45772	0.0691902	0.546167
ENSMUSG00000057963	Itpk1	0.714234	4.96043	0.0692537	0.546167
ENSMUSG00000016349	Eef1a2	-0.362113	8.90892	0.0692862	0.546167
ENSMUSG00000035069	Oma1	-1.4841	3.0115	0.0693069	0.546167
ENSMUSG00000026553	Copa	0.38144	7.69778	0.0693149	0.546167
ENSMUSG00000039221	Rpl22l1	0.779214	5.02608	0.0693536	0.546167
ENSMUSG00000049122	Frmd3	1.02574	4.31407	0.0693645	0.546167
ENSMUSG00000040111	Gramd1b	-0.467303	6.1173	0.0694687	0.546167
ENSMUSG00000001542	Ell2	1.17144	3.94722	0.0695367	0.546167
ENSMUSG00000017421	Zfp207	0.452243	6.93908	0.0696166	0.546167
ENSMUSG00000056018	1700008F21Rik	-2.01747	2.30168	0.0696208	0.546167
ENSMUSG00000053935		1.19138	3.49342	0.0696411	0.546167
ENSMUSG00000070366	Ppapdc1a	-2.56242	2.43548	0.0696421	0.546167
ENSMUSG00000066113	Adamtsl1	2.2115	2.11005	0.0696648	0.546167
ENSMUSG00000053641	Dennd4a	0.437857	6.88484	0.0696676	0.546167
ENSMUSG00000070390	Nlrp1b	2.88138	2.1502	0.0697164	0.546167
ENSMUSG00000028792	Ak2	1.02518	3.90442	0.0697235	0.546167
ENSMUSG00000080810		4.88283	1.20947	0.069738	0.546167
ENSMUSG00000022711	Pmm2	-1.2163	3.60232	0.0698556	0.546233
ENSMUSG00000039313	AF529169	-1.16754	3.68911	0.0698631	0.546233
ENSMUSG00000042408	Zmym6	-0.589967	5.54404	0.069867	0.546233
ENSMUSG00000054484	Tmem62	-1.32333	4.27447	0.070097	0.547657
ENSMUSG00000035696	Rnf38	0.578833	5.52244	0.0701297	0.547657
ENSMUSG00000034684	Sema3f	-2.08535	2.30635	0.070179	0.547727
ENSMUSG00000026234	Ncl	0.324576	9.37377	0.0704148	0.549251
ENSMUSG00000055373	Fut9	-0.5459	6.2355	0.0707877	0.551843
ENSMUSG00000037872	Darc	-1.5453	3.49363	0.0709455	0.552757
ENSMUSG00000026674	Ddr2	1.94318	2.97498	0.0710566	0.553305
ENSMUSG00000032763	Ilvbl	1.79355	2.57843	0.07112	0.553471
ENSMUSG00000069744	Psmb3	-1.06313	3.95193	0.0711593	0.553471
ENSMUSG00000050382	Kif7	-2.4042	2.02146	0.0714361	0.555305
ENSMUSG00000003031	Cdkn1b	0.780224	4.94295	0.0715308	0.555588
ENSMUSG00000048234	Rnf149	0.754482	4.85192	0.0715736	0.555588
ENSMUSG00000050357	Rltpr	-0.637538	5.22039	0.0715962	0.555588
ENSMUSG00000027438	Napb	-0.411405	7.91868	0.071636	0.555588
ENSMUSG00000031103	Elf4	2.80011	2.46772	0.0717616	0.556245
ENSMUSG00000009291	Pttg1ip	0.854398	4.85021	0.0718105	0.556306
ENSMUSG00000040929	Rfx3	-0.533456	6.21289	0.071912	0.556775
ENSMUSG00000034303	Ccdc15	1.48084	3.43929	0.0719688	0.556897
ENSMUSG00000025933	Tmem14a	-2.2839	1.85561	0.0722627	0.558342
ENSMUSG00000044095		-2.18464	2.48251	0.0722682	0.558342
ENSMUSG00000078185	Chml	-1.43548	2.94222	0.0722787	0.558342
ENSMUSG00000041445	Mmrn2	1.77975	2.50399	0.0724292	0.55845
ENSMUSG00000081305		-2.89813	1.82818	0.0725587	0.55845
ENSMUSG00000024135	Srbd1	0.973195	4.05652	0.0726373	0.55845
ENSMUSG00000027007	Ssfa2	0.814998	5.67222	0.0726716	0.55845
ENSMUSG00000070687	Htr1d	1.94216	2.21471	0.0726823	0.55845
ENSMUSG00000025422	Agap2	-0.405211	7.85291	0.0726957	0.55845
ENSMUSG00000009828	Ick	-1.10617	4.07266	0.0726975	0.55845
ENSMUSG00000005897	Nr2c1	1.46324	3.13728	0.0727058	0.55845
ENSMUSG00000085133	B930095G15Rik	-0.90339	4.83096	0.0727209	0.55845
ENSMUSG00000006154	Eps8l1	-1.47901	3.23263	0.0727354	0.55845
ENSMUSG00000028234	Rps20	0.501692	6.26622	0.0727448	0.55845
ENSMUSG00000043671	Dpy19l3	0.748176	4.81595	0.0728133	0.558574
ENSMUSG00000045519	Zfp560	-1.75133	2.61463	0.0728744	0.558574
ENSMUSG00000001794	Capns1	0.401528	6.7191	0.0729992	0.558574
ENSMUSG00000034730	Bai1	-0.385044	7.211	0.073001	0.558574
ENSMUSG00000040612	Ildr2	0.431729	6.94189	0.0730433	0.558574
ENSMUSG00000027854	Sike1	-0.707331	4.79298	0.0730608	0.558574
ENSMUSG00000000409	Lck	1.96866	2.80943	0.0731008	0.558574
ENSMUSG00000005514	Por	0.487364	6.61957	0.0731421	0.558574
ENSMUSG00000038058	Nod1	1.51472	2.77382	0.0732041	0.558574
ENSMUSG00000026979	Psd4	4.09598	1.49563	0.073207	0.558574
ENSMUSG00000040420	Cdh18	-0.590624	5.70535	0.0732132	0.558574
ENSMUSG00000034216	Vps18	0.623883	5.11758	0.0733804	0.559536
ENSMUSG00000086189		-1.90954	2.4631	0.0735999	0.560586
ENSMUSG00000046442	Ppm1e	-0.518602	5.81399	0.0736006	0.560586
ENSMUSG00000035530	Eif1	0.404342	6.80051	0.0736462	0.560619
ENSMUSG00000027620	Rbm39	0.328924	8.15359	0.0737395	0.560667
ENSMUSG00000026499	Acbd3	0.446505	6.40762	0.0737651	0.560667
ENSMUSG00000030432	Rpl28	0.658744	5.78926	0.0737763	0.560667
ENSMUSG00000063804	Lin28b	-1.14621	3.74772	0.0738208	0.560692
ENSMUSG00000027552	E2f5	1.32687	3.50241	0.0738944	0.560766
ENSMUSG00000036817	Sun1	-0.584542	5.65569	0.0739131	0.560766
ENSMUSG00000037996	Slc24a2	-0.4688	7.34338	0.0742041	0.562659
ENSMUSG00000027612	Mmp24	-0.875724	4.87993	0.0743056	0.563115
ENSMUSG00000001151	Pcnt	-0.563306	6.04658	0.0745706	0.563819
ENSMUSG00000063286	Gm8995	2.91531	2.21403	0.074579	0.563819
ENSMUSG00000049488	Tmem67	-0.866499	4.60922	0.0745791	0.563819
ENSMUSG00000045826	Ptprcap	5.27328	0.997191	0.0745809	0.563819
ENSMUSG00000027889	Ampd2	-0.529279	6.07573	0.0746061	0.563819
ENSMUSG00000017412	Cacnb4	-0.55482	5.89307	0.0746738	0.563884
ENSMUSG00000025198	Erlin1	-0.950635	4.15	0.0746977	0.563884
ENSMUSG00000042396	Rbm7	1.02207	3.74257	0.0748589	0.564788
ENSMUSG00000026585	Kifap3	-0.456383	7.63351	0.074923	0.564958
ENSMUSG00000030226	Lmo3	-0.785846	5.59274	0.075046	0.5653
ENSMUSG00000074384	AI429214	-3.02	1.78937	0.0751149	0.5653
ENSMUSG00000048118	Arid4a	0.389548	7.39704	0.0751154	0.5653
ENSMUSG00000022437	Samm50	0.734358	5.3645	0.0751348	0.5653
ENSMUSG00000039630	Hnrnpu	0.347356	8.87892	0.0753344	0.566131
ENSMUSG00000038279	Nop2	-1.01716	3.86407	0.0753831	0.566131
ENSMUSG00000022311	Csmd3	-0.487849	6.39075	0.0754055	0.566131
ENSMUSG00000089844	A530032D15Rik	4.81321	0.892675	0.0754119	0.566131
ENSMUSG00000020644	Id2	0.651978	4.94962	0.0756963	0.567952
ENSMUSG00000002416	Ndufb2	-0.797239	4.73846	0.0759277	0.568971
ENSMUSG00000029761	Cald1	0.644216	5.64264	0.0759426	0.568971
ENSMUSG00000042557	Sin3a	0.441639	6.5166	0.0759578	0.568971
ENSMUSG00000026930	Gpsm1	-0.582457	5.65664	0.0760229	0.569039
ENSMUSG00000035513	Ntng2	1.27011	3.31841	0.0760505	0.569039
ENSMUSG00000037411	Serpine1	3.12416	1.90877	0.0761082	0.569157
ENSMUSG00000042523	Dnalc1	-0.489656	5.97237	0.076176	0.569221
ENSMUSG00000026554	Dcaf8	0.373862	7.37025	0.0762006	0.569221
ENSMUSG00000078087		2.35154	1.88123	0.0762916	0.569573
ENSMUSG00000021245	Mlh3	-0.802817	4.81635	0.0763452	0.569573
ENSMUSG00000038805	Six3	-0.839141	5.63814	0.0763863	0.569573
ENSMUSG00000041609	Ccdc64	-0.692681	5.24107	0.0764153	0.569573
ENSMUSG00000056145	AI504432	-1.14066	4.07844	0.0764605	0.569597
ENSMUSG00000029810	Tmem176b	0.709647	5.38394	0.0765796	0.569981
ENSMUSG00000045136	Tubb2b	0.489319	6.25239	0.0765959	0.569981
ENSMUSG00000031532	Tmem66	0.346963	7.66691	0.0766596	0.570122
ENSMUSG00000043716	Rpl7	0.454463	6.70351	0.0767121	0.570122
ENSMUSG00000025153	Fasn	-0.338754	8.09057	0.0767407	0.570122
ENSMUSG00000038777	Sema6c	1.16514	3.95853	0.0768436	0.570574
ENSMUSG00000029831	Npvf	2.97429	3.82334	0.0770072	0.571141
ENSMUSG00000041459	Tardbp	-0.425042	6.45766	0.0770332	0.571141
ENSMUSG00000096847	Tmem151b	-0.857465	5.47267	0.077046	0.571141
ENSMUSG00000023852	Chd1	0.552786	6.14364	0.0771265	0.571426
ENSMUSG00000096458	MOAP1	2.25135	2.47845	0.0772447	0.571891
ENSMUSG00000026923	Notch1	0.755383	5.15089	0.0772854	0.571891
ENSMUSG00000048960	Prex2	0.41571	6.59688	0.0773155	0.571891
ENSMUSG00000078945	Naip2	2.03597	2.21779	0.0774387	0.572205
ENSMUSG00000021916	Glt8d1	0.57204	5.54676	0.0774648	0.572205
ENSMUSG00000010721	Lmbr1	0.643339	5.04327	0.0775754	0.572205
ENSMUSG00000030738	Eif3c	0.332353	7.85575	0.0776001	0.572205
ENSMUSG00000024851	Pitpnm1	-0.378436	7.04426	0.0776295	0.572205
ENSMUSG00000031381	Piga	-1.89768	2.42756	0.0776405	0.572205
ENSMUSG00000018449	Rpain	-1.43063	2.98599	0.0777913	0.572205
ENSMUSG00000021500	Ddx46	0.44553	6.88472	0.0778025	0.572205
ENSMUSG00000048644	Ctxn1	-0.688984	5.9769	0.0778465	0.572205
ENSMUSG00000097037		-2.20573	3.22624	0.0778556	0.572205
ENSMUSG00000054792	Klhl18	-0.830331	4.5657	0.0778558	0.572205
ENSMUSG00000041079	Rwdd2b	1.59167	2.92773	0.0778702	0.572205
ENSMUSG00000054160	Nkx2-4	1.01644	4.16801	0.0779339	0.572205
ENSMUSG00000019947	Arid5b	0.552194	5.72499	0.0779476	0.572205
ENSMUSG00000028673	Fuca1	0.663954	4.8902	0.0779998	0.572279
ENSMUSG00000022814	Umps	-1.13454	3.71413	0.0781632	0.573169
ENSMUSG00000015869	Prpsap1	0.776735	5.08607	0.078258	0.573194
ENSMUSG00000041974	2310008H04Rik	2.31764	2.14162	0.0782753	0.573194
ENSMUSG00000005034	Prkacb	-0.332654	8.92037	0.0782932	0.573194
ENSMUSG00000046287	Pnma3	-0.545686	5.82424	0.0784165	0.573787
ENSMUSG00000048385	Scrt1	-1.0279	4.26834	0.078513	0.573996
ENSMUSG00000049807	Arhgap23	-0.500023	6.15933	0.078552	0.573996
ENSMUSG00000020827	Mink1	0.357541	7.80731	0.0785718	0.573996
ENSMUSG00000014504	Srp19	0.603472	5.58871	0.0786946	0.574585
ENSMUSG00000043929	Klhl15	-0.959108	4.73503	0.0788901	0.574932
ENSMUSG00000032562	Gnai2	0.346813	8.01517	0.078903	0.574932
ENSMUSG00000018634	Crhr1	-2.76779	2.10979	0.0789099	0.574932
ENSMUSG00000040537	Adam22	-0.395099	7.76761	0.0789484	0.574932
ENSMUSG00000093674	Rpl41	0.399159	7.28528	0.0789707	0.574932
ENSMUSG00000023078	Cxcl13	3.04044	2.3116	0.0790349	0.574932
ENSMUSG00000074811	Hps6	-1.48651	2.69309	0.0790384	0.574932
ENSMUSG00000021994	Wnt5a	-1.15512	4.1687	0.079226	0.575788
ENSMUSG00000043881	Kbtbd7	-0.858904	4.3716	0.0792468	0.575788
ENSMUSG00000085125	Gm16070	-2.87326	2.02573	0.0792832	0.575788
ENSMUSG00000028958	Tmub1	1.19052	3.72908	0.0793566	0.576014
ENSMUSG00000026213	Stk11ip	0.847188	4.49637	0.0795325	0.576982
ENSMUSG00000078532	Nkain1	-1.62695	3.03452	0.0796118	0.577155
ENSMUSG00000097621	AC163355.1	2.26948	2.3559	0.0796413	0.577155
ENSMUSG00000068959	Zfp619	1.00002	3.85322	0.0799201	0.578019
ENSMUSG00000040998	Npnt	-1.70107	3.55377	0.0799505	0.578019
ENSMUSG00000055435	Maf	1.01689	4.48093	0.0799786	0.578019
ENSMUSG00000041836	Ptpre	0.543975	5.69674	0.0799823	0.578019
ENSMUSG00000073982	Rhog	1.2308	3.58611	0.0799897	0.578019
ENSMUSG00000036067	Slc2a6	-1.32445	3.56712	0.0800157	0.578019
ENSMUSG00000045322	Tlr9	2.96349	2.68912	0.0800739	0.578132
ENSMUSG00000001436	Slc19a1	-1.80004	2.56397	0.0801317	0.578242
ENSMUSG00000021965	Ska3	4.01132	1.31769	0.0803836	0.579227
ENSMUSG00000053046	Brsk2	0.491113	6.07912	0.0804505	0.579227
ENSMUSG00000020537	Drg2	-0.930618	4.71031	0.0804638	0.579227
ENSMUSG00000039883	Lrrc17	-0.657773	6.05373	0.0805448	0.579227
ENSMUSG00000031197	Vbp1	-0.607332	5.84668	0.0805457	0.579227
ENSMUSG00000009687	Fxyd5	1.21876	3.81753	0.0805819	0.579227
ENSMUSG00000028479	Gne	0.665091	5.27738	0.0806168	0.579227
ENSMUSG00000032437	Stt3b	0.525981	6.22427	0.0807066	0.579227
ENSMUSG00000021650	Ptcd2	-0.947799	4.28824	0.0807246	0.579227
ENSMUSG00000096433	Gm4944	-1.04398	3.71739	0.0807349	0.579227
ENSMUSG00000030532	Hddc3	-1.76165	2.65982	0.0807437	0.579227
ENSMUSG00000050619	Zscan29	1.09205	3.71018	0.0807798	0.579227
ENSMUSG00000054360	Bsx	1.90386	2.5888	0.0808778	0.579624
ENSMUSG00000035228	Ccdc106	-0.918222	4.10078	0.0810059	0.580236
ENSMUSG00000035439	Haus8	0.884795	4.558	0.0810976	0.580587
ENSMUSG00000031711	Zfp330	0.891071	4.26137	0.0812009	0.580895
ENSMUSG00000009470	Tnpo1	-0.550174	5.93761	0.0812261	0.580895
ENSMUSG00000060429	Sntb1	1.34068	3.03734	0.0813203	0.581112
ENSMUSG00000029661	Col1a2	1.30002	3.22888	0.0814106	0.581112
ENSMUSG00000049044	Rapgef4	-0.508063	6.18696	0.0814974	0.581112
ENSMUSG00000024276	Zfp397	0.739753	5.26238	0.0815019	0.581112
ENSMUSG00000029389	Ddx55	-0.814378	4.61977	0.0815687	0.581112
ENSMUSG00000046378	Asphd1	-1.29335	3.19237	0.0815836	0.581112
ENSMUSG00000086784	Isoc2a	-1.58841	2.69112	0.0816756	0.581112
ENSMUSG00000067787	Blcap	-0.554762	5.78883	0.0817232	0.581112
ENSMUSG00000047712	Ust	-0.968882	4.40622	0.0817373	0.581112
ENSMUSG00000056854	Pou3f4	2.32186	2.26562	0.0817379	0.581112
ENSMUSG00000029578	Wipi2	-0.423298	6.27971	0.0817384	0.581112
ENSMUSG00000020436	Gabrg2	-0.463107	6.3839	0.0818515	0.581112
ENSMUSG00000086693	A730081D07Rik	-4.07256	1.30093	0.0818527	0.581112
ENSMUSG00000067629	Syngap1	-0.555269	6.47315	0.0818825	0.581112
ENSMUSG00000021595	Nsun2	-0.582425	5.47405	0.081898	0.581112
ENSMUSG00000039671	Zmynd8	-0.351091	7.44403	0.082029	0.581719
ENSMUSG00000047434	AI480653	1.6	3.51307	0.0821137	0.581719
ENSMUSG00000029454	Mapkapk5	0.6323	5.79033	0.0821391	0.581719
ENSMUSG00000048583	Igf2	0.950088	4.91322	0.0821667	0.581719
ENSMUSG00000059586	Nsmce2	-0.961239	3.98602	0.0822652	0.581719
ENSMUSG00000024074	Crim1	-0.437833	6.5105	0.0823078	0.581719
ENSMUSG00000064262	Gimap8	2.0233	2.98933	0.0823805	0.581719
ENSMUSG00000071477	Zfp777	-0.775216	4.71119	0.0823813	0.581719
ENSMUSG00000051550	Zfp579	-1.23731	3.43886	0.08239	0.581719
ENSMUSG00000018849	Wwc1	0.561231	5.99207	0.0824117	0.581719
ENSMUSG00000068606	Gm4841	2.00885	2.63673	0.0825036	0.581909
ENSMUSG00000054459	Vsnl1	-0.425047	8.95815	0.0825242	0.581909
ENSMUSG00000078582		2.71014	2.1289	0.0826827	0.582445
ENSMUSG00000036181	Hist1h1c	1.00362	4.48986	0.0826859	0.582445
ENSMUSG00000089647	Gm2245	-1.56451	2.93394	0.0827938	0.582903
ENSMUSG00000061046	Haghl	-0.657147	5.0785	0.0828659	0.583108
ENSMUSG00000032590	Apeh	0.895508	4.19878	0.0829157	0.583156
ENSMUSG00000038375	Trp53inp2	0.52984	5.6588	0.0829994	0.583443
ENSMUSG00000048826	Dact2	-1.08297	3.68891	0.0831703	0.5842
ENSMUSG00000019888	Mgat4c	-0.907643	4.21722	0.0831994	0.5842
ENSMUSG00000046329	Slc25a23	-0.417542	7.17011	0.0832723	0.5842
ENSMUSG00000037849	Gm4955	3.45168	2.00317	0.0833049	0.5842
ENSMUSG00000021271	Zfp839	0.967431	3.91865	0.0833678	0.5842
ENSMUSG00000039477	Tnrc18	0.441358	6.5767	0.0833812	0.5842
ENSMUSG00000027900	Dram2	1.2029	3.67006	0.0834468	0.5842
ENSMUSG00000005846	Rsl1d1	-0.638051	5.59207	0.0834714	0.5842
ENSMUSG00000017404	Rpl19	0.381012	7.09772	0.083494	0.5842
ENSMUSG00000013787	Ehmt2	-0.391372	6.64436	0.0835838	0.584527
ENSMUSG00000078808	Vmn1r58	-0.652917	5.05737	0.0836333	0.584572
ENSMUSG00000026247	Ecel1	-0.407953	7.02212	0.0837293	0.584943
ENSMUSG00000040022	Rab11fip2	0.673332	5.92853	0.0838946	0.585796
ENSMUSG00000001280	Sp1	0.727505	5.19884	0.0841193	0.586557
ENSMUSG00000014633	2310061C15Rik	-1.97343	2.40814	0.0841867	0.586557
ENSMUSG00000024002	Brd4	0.324046	7.87768	0.0841921	0.586557
ENSMUSG00000026821	Ralgds	-0.501637	5.84736	0.0842156	0.586557
ENSMUSG00000034825	Nrip3	-0.565327	5.95931	0.0842194	0.586557
ENSMUSG00000045273	Cenph	3.22871	1.5826	0.0843407	0.586699
ENSMUSG00000002957	Ap2a2	-0.452309	7.0141	0.0843439	0.586699
ENSMUSG00000056073	Grik2	-0.50644	6.46084	0.0843693	0.586699
ENSMUSG00000022490	Ppp1r1a	-0.715413	5.19534	0.0844489	0.586953
ENSMUSG00000030306	Tmtc1	-0.451026	6.74446	0.0845842	0.587356
ENSMUSG00000001785	Pwp1	0.899904	4.37064	0.0845934	0.587356
ENSMUSG00000064068	Mtx1	-0.896574	4.21168	0.0848244	0.588555
ENSMUSG00000053835	H2-T24	0.950918	4.36896	0.0849361	0.588555
ENSMUSG00000031171	Ftsj1	1.2523	3.2422	0.0849453	0.588555
ENSMUSG00000024378	Stard4	-0.942585	4.60953	0.0849564	0.588555
ENSMUSG00000006494	Pdk1	-0.815708	4.78993	0.0849827	0.588555
ENSMUSG00000033615	Cplx1	0.502284	6.3686	0.0852567	0.590116
ENSMUSG00000089682	Bcl2l2	-0.955179	4.58993	0.0852949	0.590116
ENSMUSG00000022999	Lmbr1l	-2.03872	2.33186	0.0853646	0.590262
ENSMUSG00000030254	Rad18	-1.10549	3.68402	0.0854063	0.590262
ENSMUSG00000051375	Pcdh1	-0.396428	6.56686	0.0854688	0.590262
ENSMUSG00000019851	Perp	-2.49496	2.08666	0.0855048	0.590262
ENSMUSG00000070000	Fcho1	-0.663899	5.65711	0.0855876	0.590262
ENSMUSG00000030302	Atp2b2	-0.33551	7.88523	0.0855885	0.590262
ENSMUSG00000029108	Pcdh7	-0.479086	7.30181	0.0856895	0.590262
ENSMUSG00000004535	Tax1bp1	0.329536	7.77276	0.0856934	0.590262
ENSMUSG00000030525	Chrna7	1.13337	3.68262	0.0857239	0.590262
ENSMUSG00000026519	Tmem63a	-1.00662	3.65309	0.0857504	0.590262
ENSMUSG00000018882	Mrpl45	-0.94445	4.25845	0.0859147	0.590979
ENSMUSG00000022240	Ctnnd2	-0.373295	7.5765	0.0859416	0.590979
ENSMUSG00000046807	AI646023	0.640934	5.16242	0.0860463	0.591182
ENSMUSG00000070063	Snora33	-2.51914	1.79321	0.0860638	0.591182
ENSMUSG00000026825	Dnm1	-0.327602	9.14396	0.0861119	0.591182
ENSMUSG00000045039	Megf8	-0.398298	7.1724	0.0861452	0.591182
ENSMUSG00000021737	Psmd6	0.470562	6.03967	0.086217	0.591377
ENSMUSG00000034584	Exph5	-1.94235	2.50727	0.0863853	0.59221
ENSMUSG00000010047	Hyal2	-1.59663	2.55017	0.0864305	0.59221
ENSMUSG00000084949	Gm16249	1.50262	3.26131	0.0864988	0.59221
ENSMUSG00000068036	Mllt4	0.366415	7.67846	0.0865681	0.59221
ENSMUSG00000037416	Dmxl1	-0.397276	6.88643	0.0866746	0.59221
ENSMUSG00000028494	Plin2	1.20823	3.32871	0.0866827	0.59221
ENSMUSG00000097709		-1.07504	3.67166	0.0867151	0.59221
ENSMUSG00000015357	Clpx	0.753108	4.71003	0.086719	0.59221
ENSMUSG00000028937	Acot7	-0.347815	7.56383	0.0867307	0.59221
ENSMUSG00000043629	1700019D03Rik	1.86859	2.63392	0.0868042	0.592259
ENSMUSG00000093502		3.85528	1.25228	0.0868252	0.592259
ENSMUSG00000044927	H1fx	-0.824002	4.29243	0.086916	0.592318
ENSMUSG00000045268	Zfp691	1.89642	3.02206	0.0869209	0.592318
ENSMUSG00000021203	Otub2	1.37646	3.10745	0.0869889	0.592483
ENSMUSG00000058558	Rpl5	0.444234	6.73787	0.0871212	0.593088
ENSMUSG00000023051	Tarbp2	-1.24477	3.2521	0.0872114	0.593217
ENSMUSG00000008730	Hipk1	0.351779	7.18292	0.0872275	0.593217
ENSMUSG00000095253	Zfp799	1.05197	4.41676	0.0875258	0.594178
[truncated: 11,589 more rows]

## Sheet: CreNonObeseminusGFP
ID	gene name	log2 fold change	log2 counts per million	PValue	FDR
Gfp	Gfp	-11.3356	4.56724	2.20023e-31	2.98967e-27
Cre	Cre	14.2074	11.5492	8.02748e-30	5.45387e-26
ENSMUSG00000076609	Igkc	5.0354	9.43688	1.35264e-07	0.000612654
ENSMUSG00000067149	Igj	7.37454	7.18417	1.94291e-07	0.000660006
ENSMUSG00000076613	Ighg2b	6.46177	7.48893	4.93492e-06	0.0134111
ENSMUSG00000076612	Ighg2c	5.97778	9.07172	6.94895e-06	0.0157371
ENSMUSG00000041135	Ripk2	-4.26047	2.76035	0.000185861	0.360782
ENSMUSG00000084984		-5.66088	2.00834	0.000369048	0.582996
ENSMUSG00000068245	D14Ertd668e	-6.19669	2.64973	0.000433677	0.582996
ENSMUSG00000039887	Alg14	4.63617	2.58769	0.000481562	0.582996
ENSMUSG00000035493	Tgfbi	-3.35308	3.88046	0.000542737	0.582996
ENSMUSG00000015090	Ptgds	-1.67883	6.68567	0.000579305	0.582996
ENSMUSG00000001158	Snrnp27	1.1278	5.77964	0.00059098	0.582996
ENSMUSG00000037731	Themis2	-6.15054	3.03354	0.000600673	0.582996
ENSMUSG00000042816	Gpr151	-6.43039	2.03936	0.000779177	0.70583
ENSMUSG00000024696	Lpxn	6.44281	1.77664	0.00110562	0.938948
ENSMUSG00000092060	Bend4	-1.86325	3.90554	0.00118834	0.949836
ENSMUSG00000004043	Stat5a	-3.27362	2.816	0.00133078	1
ENSMUSG00000064343		0.803893	6.69364	0.00156925	1
ENSMUSG00000021962	Dcp1a	-1.58425	4.78226	0.001653	1
ENSMUSG00000086942		-8.89857	1.53123	0.00179313	1
ENSMUSG00000028163	Nfkb1	-1.26956	4.84802	0.00196024	1
ENSMUSG00000082509		7.97072	1.32918	0.00198832	1
ENSMUSG00000028793	Rnf19b	-1.48477	4.83248	0.00219671	1
ENSMUSG00000089672	Gp49a	-7.15673	2.12925	0.00235857	1
ENSMUSG00000040729	AK129341	1.36632	4.54541	0.00239851	1
ENSMUSG00000093861		6.22681	4.28731	0.00262704	1
ENSMUSG00000033207	Mamdc2	-5.20008	1.83435	0.00293554	1
ENSMUSG00000091313		-6.2198	1.62141	0.00298621	1
ENSMUSG00000022893	Adamts1	-2.736	3.25279	0.00333839	1
ENSMUSG00000020057	Dram1	2.73984	2.77872	0.00343533	1
ENSMUSG00000031907	Zfp90	-5.95285	1.60488	0.00344175	1
ENSMUSG00000064798		-1.21096	5.15039	0.00362374	1
ENSMUSG00000010358	Ifi35	-4.33538	2.49153	0.00364501	1
ENSMUSG00000064371		1.12176	5.21967	0.00399371	1
ENSMUSG00000073490	AI607873	-5.77067	2.85123	0.00438976	1
ENSMUSG00000027995	Tlr2	-5.61049	2.53573	0.00439631	1
ENSMUSG00000028013	Ppa2	1.05853	5.14193	0.00464284	1
ENSMUSG00000017837	Nkiras2	-3.48149	2.23158	0.00507661	1
ENSMUSG00000074847	Gm10775	-7.89736	1.54632	0.00518211	1
ENSMUSG00000039616	Mocos	-6.88499	1.05245	0.00527137	1
ENSMUSG00000025877	Hk3	-4.13441	2.50219	0.00534835	1
ENSMUSG00000074994	Qser1	-1.02172	5.08443	0.00535089	1
ENSMUSG00000064359		1.24647	9.51756	0.0056328	1
ENSMUSG00000074452	Pate2	-7.1292	1.51057	0.00579167	1
ENSMUSG00000094198	AC074329.2	7.93454	1.8911	0.00614012	1
ENSMUSG00000050856	Atp5k	0.802085	6.27884	0.00686733	1
ENSMUSG00000064338		1.12732	7.23809	0.00694517	1
ENSMUSG00000047963	Stbd1	-5.48467	1.6097	0.00729792	1
ENSMUSG00000041483	Zfp281	-1.09463	5.00645	0.00735241	1
ENSMUSG00000078853	Igtp	-2.18285	5.98051	0.00756285	1
ENSMUSG00000014504	Srp19	0.915254	5.58871	0.00768498	1
ENSMUSG00000066258	Trim12a	-3.05711	2.63237	0.00769713	1
ENSMUSG00000047490	4932411E22Rik	-2.63641	2.56575	0.00781158	1
ENSMUSG00000022403	St13	0.554747	7.83768	0.00791272	1
ENSMUSG00000021747	4930452B06Rik	2.10629	3.54946	0.00813069	1
ENSMUSG00000040242	Fgfr1op2	0.682569	6.64569	0.00858944	1
ENSMUSG00000021702	Thbs4	5.53453	1.66833	0.00860558	1
ENSMUSG00000060568	Fam78b	1.27757	4.5584	0.00866419	1
ENSMUSG00000003868	Ruvbl2	-1.49308	3.96317	0.00880676	1
ENSMUSG00000030084	Plxna1	-0.604138	6.89689	0.00882301	1
ENSMUSG00000028850	Gpatch3	3.25962	2.43822	0.0089075	1
ENSMUSG00000018168	Ikzf3	-4.36864	3.17351	0.00904928	1
ENSMUSG00000027714	Exosc9	0.985132	4.965	0.00928325	1
ENSMUSG00000019916	P4ha1	-1.01193	5.28012	0.00934047	1
ENSMUSG00000053063	Clec12a	4.22296	2.62052	0.00966536	1
ENSMUSG00000054342	Kcnn4	-6.64085	1.56696	0.00977933	1
ENSMUSG00000035352	Ccl12	-4.9145	1.88114	0.0101519	1
ENSMUSG00000028459	Cd72	-4.88822	1.86696	0.010502	1
ENSMUSG00000028037	Ifi44	-3.07977	4.0084	0.0105706	1
ENSMUSG00000026342	Slc35f5	1.65901	4.09135	0.0108413	1
ENSMUSG00000076939		-7.48911	1.68316	0.0108534	1
ENSMUSG00000020420	Zfp607	-7.20506	1.56061	0.0110539	1
ENSMUSG00000074151	Nlrc5	-2.26095	5.11435	0.0110882	1
ENSMUSG00000064043	Trerf1	0.827344	5.8555	0.01109	1
ENSMUSG00000039804	Ncoa5	-0.928755	5.41087	0.0111998	1
ENSMUSG00000027455	Nsfl1c	0.735135	5.88401	0.0112892	1
ENSMUSG00000030231	Plekha5	0.952413	5.85993	0.0114312	1
ENSMUSG00000029826	Zc3hav1	-1.56616	4.38349	0.0121303	1
ENSMUSG00000034218	Atm	0.906792	5.64018	0.0121852	1
ENSMUSG00000078912		3.9892	1.71879	0.0122244	1
ENSMUSG00000037253	Mex3c	0.965701	4.8392	0.0125338	1
ENSMUSG00000084769		-7.41361	0.931332	0.0127813	1
ENSMUSG00000040331	Nsmce4a	0.990061	5.0187	0.0128688	1
ENSMUSG00000050312	Nsun3	-2.23459	2.96139	0.0129392	1
ENSMUSG00000086350	B230369F24Rik	-4.5246	1.54316	0.0133765	1
ENSMUSG00000041959	S100a10	2.11789	3.34002	0.0134093	1
ENSMUSG00000043252	Tmem64	-1.18434	4.21094	0.0134484	1
ENSMUSG00000064353		1.42946	4.20362	0.0134604	1
ENSMUSG00000039221	Rpl22l1	1.04906	5.02608	0.0135684	1
ENSMUSG00000071516	Hist1h2ai	4.38402	2.06233	0.0138416	1
ENSMUSG00000013707	Tnfaip8l2	5.12931	1.49176	0.0140859	1
ENSMUSG00000055413	H2-Q5	-4.06797	2.73765	0.0143315	1
ENSMUSG00000024781	Lipa	-1.30606	4.02253	0.0144002	1
ENSMUSG00000051557	Pusl1	-2.83298	2.66295	0.0144057	1
ENSMUSG00000021040	Slirp	1.45408	3.77039	0.0144396	1
ENSMUSG00000029695	Aass	-4.02525	1.65259	0.0149194	1
ENSMUSG00000018209	Stk4	0.81302	5.55962	0.014923	1
ENSMUSG00000040219	Ttc12	-3.58232	2.14982	0.0151582	1
ENSMUSG00000028643	Ccdc23	2.84514	3.06183	0.0152905	1
ENSMUSG00000084985		7.71045	0.900758	0.0153912	1
ENSMUSG00000032202	Rab27a	-0.954141	5.04453	0.0155119	1
ENSMUSG00000035397	Klf16	-1.57152	3.44918	0.0157209	1
ENSMUSG00000070427	Il18bp	1.96669	3.43121	0.01578	1
ENSMUSG00000063882	Uqcrh	0.66265	6.73219	0.0158741	1
ENSMUSG00000063409	Lrrc43	4.47906	2.12603	0.0159117	1
ENSMUSG00000018920	Cxcl16	-2.33476	3.63879	0.0160483	1
ENSMUSG00000028444	Cntfr	-0.7632	5.60263	0.0160958	1
ENSMUSG00000033007	Accn4	-5.77733	1.44838	0.0162057	1
ENSMUSG00000000326	Comt	-0.944479	4.98575	0.0163605	1
ENSMUSG00000026094	Stk17b	-5.2532	1.7998	0.0165108	1
ENSMUSG00000020409	Slu7	0.565691	6.93235	0.0165222	1
ENSMUSG00000020781	Tsen54	-2.6662	2.41963	0.0166074	1
ENSMUSG00000037849	Gm4955	-5.22722	2.00317	0.0166126	1
ENSMUSG00000039163	Cmc1	1.45162	3.6656	0.0169017	1
ENSMUSG00000084106		-6.48645	1.02605	0.0170445	1
ENSMUSG00000027809	Etfdh	-0.902455	5.14851	0.0173526	1
ENSMUSG00000037337	Map4k1	-4.18235	1.93445	0.0174854	1
ENSMUSG00000026830	Ermn	0.980087	5.23263	0.0175602	1
ENSMUSG00000053318	Slamf8	4.82438	1.94708	0.017565	1
ENSMUSG00000032679	Cd59a	1.78956	3.33159	0.0175832	1
ENSMUSG00000048521	Cxcr6	5.65601	2.17743	0.0176795	1
ENSMUSG00000038593	Tctn1	-1.28746	4.52322	0.0181465	1
ENSMUSG00000062545	Tlr12	6.15121	1.27769	0.0184987	1
ENSMUSG00000024145	Pigf	2.64698	2.60751	0.0186477	1
ENSMUSG00000000278	Scpep1	-1.24116	4.11303	0.0186655	1
ENSMUSG00000073650	Gm216	5.2069	1.43465	0.0186853	1
ENSMUSG00000032231	Anxa2	-3.5718	2.37697	0.0188343	1
ENSMUSG00000052865		-2.2606	2.62519	0.0188583	1
ENSMUSG00000007812	Zfp655	-0.879803	5.19244	0.0191554	1
ENSMUSG00000072620	Slfn2	-4.72909	2.75962	0.0192822	1
ENSMUSG00000022544	Fam86	-2.37215	2.94043	0.0196003	1
ENSMUSG00000022505	Emp2	-1.16644	4.42176	0.0196621	1
ENSMUSG00000030201	Lrp6	-0.63031	6.05725	0.019949	1
ENSMUSG00000037818	3110057O12Rik	1.02052	4.62181	0.0201137	1
ENSMUSG00000018932	Map2k3	2.13346	2.97211	0.0202583	1
ENSMUSG00000031497	Tnfsf13b	-3.26171	2.42978	0.0202708	1
ENSMUSG00000027881	Prpf38b	0.514838	7.15978	0.0203206	1
ENSMUSG00000026946	Nmi	-2.48924	3.20054	0.0203331	1
ENSMUSG00000024346	Pfdn1	0.672644	5.75836	0.0203982	1
ENSMUSG00000040268	Plekha1	-0.724873	5.74562	0.0204384	1
ENSMUSG00000070687	Htr1d	2.50642	2.21471	0.0205119	1
ENSMUSG00000029304	Spp1	-4.23241	1.87585	0.0207109	1
ENSMUSG00000093502		4.96659	1.25228	0.0209496	1
ENSMUSG00000006335	Tfpt	1.22211	4.10303	0.0212165	1
ENSMUSG00000046169	Adamts6	-2.05581	3.29449	0.0212925	1
ENSMUSG00000025133	Ints4	-1.10179	4.80012	0.0214346	1
ENSMUSG00000001576	Ergic1	-0.565315	6.47332	0.0214684	1
ENSMUSG00000051457	Spn	-4.48126	2.48115	0.0215665	1
ENSMUSG00000090622	A930033H14Rik	-5.68667	1.45817	0.0220317	1
ENSMUSG00000095497		5.53902	5.18213	0.0220923	1
ENSMUSG00000078582		3.89168	2.1289	0.0221396	1
ENSMUSG00000020828	Pld2	-1.35097	4.11872	0.022342	1
ENSMUSG00000039450	Dcxr	3.59369	1.74877	0.0223853	1
ENSMUSG00000032119	Hinfp	-1.53215	3.32451	0.0225657	1
ENSMUSG00000030359	Pzp	-3.51506	2.08541	0.0227176	1
ENSMUSG00000021091	Serpina3n	-0.73907	6.70901	0.0228765	1
ENSMUSG00000002033	Cd3g	-4.19559	2.81506	0.0230785	1
ENSMUSG00000038393	Txnip	-3.08044	3.21072	0.0230944	1
ENSMUSG00000045691	Thtpa	-1.43284	3.69192	0.0232224	1
ENSMUSG00000079252		-1.2107	4.14479	0.0232596	1
ENSMUSG00000040717	Il17rd	2.01854	3.23297	0.0232743	1
ENSMUSG00000026878	Rab14	0.525142	7.37097	0.023388	1
ENSMUSG00000021621	Zcchc9	1.35301	3.86849	0.0236866	1
ENSMUSG00000037206	Islr	-3.75961	2.19448	0.0241327	1
ENSMUSG00000078920	Ifi47	-3.70416	3.70763	0.0241895	1
ENSMUSG00000055862	Izumo4	-1.3188	3.93106	0.0242847	1
ENSMUSG00000045107	Saysd1	-3.74108	1.86114	0.0243056	1
ENSMUSG00000092416	Zfp141	-1.30828	3.74156	0.0244052	1
ENSMUSG00000006276	Eps15l1	-0.645493	6.11498	0.0245404	1
ENSMUSG00000030889	Vwa3a	-2.12876	3.6968	0.0245811	1
ENSMUSG00000001768	Rin2	0.908317	4.89183	0.0247674	1
ENSMUSG00000022772	Senp5	-0.917107	4.91345	0.0249641	1
ENSMUSG00000002660	Clpp	0.807233	5.15196	0.0250687	1
ENSMUSG00000033933	Vhl	-1.77872	3.6427	0.0252005	1
ENSMUSG00000040532	Abhd11	1.50982	3.53904	0.0252102	1
ENSMUSG00000097609		-1.73275	3.09272	0.0253435	1
ENSMUSG00000059534	Uqcr10	0.715655	5.58809	0.0253969	1
ENSMUSG00000028195	Cyr61	3.91277	2.2635	0.0254245	1
ENSMUSG00000041836	Ptpre	0.692928	5.69674	0.0256974	1
ENSMUSG00000041278	Ttc1	0.644105	6.08145	0.0258495	1
ENSMUSG00000015942	Gtf2ird2	-1.0041	4.51133	0.0259346	1
ENSMUSG00000036698	Eif2c2	-0.509211	7.32566	0.025966	1
ENSMUSG00000015217	Hmgb3	1.3621	3.85193	0.0260851	1
ENSMUSG00000025724	Sec11a	0.668677	5.67274	0.0263919	1
ENSMUSG00000016181	Diexf	-1.62642	3.59297	0.0264639	1
ENSMUSG00000033033	Calhm2	-3.99635	1.98336	0.0267173	1
ENSMUSG00000041841	Rpl37	0.517032	8.08488	0.026722	1
ENSMUSG00000030235	Slco1c1	-1.04081	4.30371	0.0268149	1
ENSMUSG00000041481	Serpina3g	4.95824	2.10544	0.026821	1
ENSMUSG00000020561	Twistnb	0.829094	4.95661	0.027118	1
ENSMUSG00000026193	Fn1	-0.733187	5.85885	0.027514	1
ENSMUSG00000025899	Alkbh8	0.718276	5.41336	0.0277833	1
ENSMUSG00000070476	9030418K01Rik	-0.838105	5.05414	0.0277894	1
ENSMUSG00000032050	Rdx	0.460129	7.81327	0.0278747	1
ENSMUSG00000046159	Chrm3	-2.30293	2.82295	0.0279839	1
ENSMUSG00000073176	Zfp449	1.13669	4.2668	0.0281603	1
ENSMUSG00000022701	2610015P09Rik	-1.25991	3.87247	0.0283799	1
ENSMUSG00000019850	Tnfaip3	-2.74563	2.87558	0.0284044	1
ENSMUSG00000035021	Baz1a	2.24122	3.01421	0.0284071	1
ENSMUSG00000029442	Wdr66	-1.26213	3.8937	0.0284326	1
ENSMUSG00000065018		-1.63447	3.16588	0.028529	1
ENSMUSG00000035383	Pmch	1.59351	7.68258	0.0286513	1
ENSMUSG00000021594	Srd5a1	3.23468	2.22785	0.028695	1
ENSMUSG00000033396	Spg11	-0.973277	4.85083	0.0288912	1
ENSMUSG00000039967	Zfp292	0.48443	6.80637	0.0289724	1
ENSMUSG00000016477	E2f3	1.06117	4.37927	0.0290781	1
ENSMUSG00000029433	Diablo	1.23935	4.08845	0.0291534	1
ENSMUSG00000028156	Eif4e	0.632451	6.19995	0.0292203	1
ENSMUSG00000026766	Mmadhc	1.36792	3.89646	0.0292792	1
ENSMUSG00000022914	Brwd1	-0.494436	7.07021	0.0292874	1
ENSMUSG00000094068		0.671311	6.48701	0.0293288	1
ENSMUSG00000068749	Psma5	-1.16815	4.83477	0.0295021	1
ENSMUSG00000063698	Sfxn4	-1.71691	3.62331	0.0295251	1
ENSMUSG00000039166	Akap7	0.68824	6.15869	0.0295978	1
ENSMUSG00000026177	Slc11a1	3.13992	2.73873	0.0296302	1
ENSMUSG00000032053	Pou2af1	-4.95362	2.11848	0.0296428	1
ENSMUSG00000095079	AC160982.1	4.53501	8.77049	0.0297365	1
ENSMUSG00000031378	Abcd1	-1.64542	3.50761	0.029863	1
ENSMUSG00000029546	Uncx	2.27969	3.13475	0.0299174	1
ENSMUSG00000095200	AC073561.2	4.81489	4.45703	0.0300398	1
ENSMUSG00000022885	St6gal1	1.70854	3.73272	0.0304948	1
ENSMUSG00000019362	D8Ertd738e	0.705118	5.69744	0.030558	1
ENSMUSG00000059203	Il1rapl2	-1.6641	3.65505	0.0305868	1
ENSMUSG00000051590	Ysk4	-1.14262	4.06625	0.0307255	1
ENSMUSG00000047497	Adamts12	-3.59186	1.72239	0.0308496	1
ENSMUSG00000037548	H2-DMb2	-4.12576	2.11102	0.0310161	1
ENSMUSG00000041734	Kirrel	-1.82593	3.58288	0.0310357	1
ENSMUSG00000027423	Snx5	0.68813	5.9209	0.0310974	1
ENSMUSG00000030417	Pdcd5	0.720883	5.69319	0.0311777	1
ENSMUSG00000069255	Dusp22	1.15521	4.10306	0.031275	1
ENSMUSG00000097527	AC158751.1	-2.24447	2.95095	0.0315067	1
ENSMUSG00000072812	Ahnak2	4.19924	1.8211	0.0317595	1
ENSMUSG00000026179	Pnkd	0.55269	6.20439	0.0318278	1
ENSMUSG00000052364	B630019K06Rik	-0.687699	5.88927	0.0319682	1
ENSMUSG00000067653	Ankrd23	2.39792	2.57946	0.0320325	1
ENSMUSG00000025898	Cwf19l2	0.662728	5.78689	0.0323042	1
ENSMUSG00000068284	Gm608	-0.878222	5.38676	0.0323387	1
ENSMUSG00000040254	Sema3d	-1.90708	3.06849	0.0329288	1
ENSMUSG00000034617	Mtrr	2.02952	3.31103	0.0330346	1
ENSMUSG00000039831	Arhgap29	-1.26762	4.0052	0.0330686	1
ENSMUSG00000037572	Wdhd1	1.83493	3.00138	0.0334461	1
ENSMUSG00000080237		2.49146	2.38783	0.033552	1
ENSMUSG00000029062	Cdk11b	0.496482	6.72552	0.033676	1
ENSMUSG00000040747	Cd53	-2.03516	3.27196	0.0338987	1
ENSMUSG00000080717	B230307C23Rik	-2.88133	1.90823	0.0340248	1
ENSMUSG00000040152	Thbs1	2.29463	2.75741	0.0340382	1
ENSMUSG00000063235	Ptpmt1	-1.65808	3.12748	0.0340551	1
ENSMUSG00000013523	Bcas1	0.817874	5.69063	0.0340923	1
ENSMUSG00000047992	Fam69c	-4.87894	1.4028	0.034155	1
ENSMUSG00000022779	Top3b	-0.890745	4.6665	0.0341934	1
ENSMUSG00000023959	Clic5	-2.49444	2.12717	0.034246	1
ENSMUSG00000055370	Gm9968	-5.55365	1.96191	0.0346648	1
ENSMUSG00000064368	mt-Nd6	0.451849	10.8993	0.0347391	1
ENSMUSG00000035273	Hpse	4.58338	2.12058	0.0347775	1
ENSMUSG00000075012	Fjx1	-1.7915	2.94773	0.0348257	1
ENSMUSG00000042099	Kank3	1.46602	3.64974	0.0349711	1
ENSMUSG00000058355	Abce1	0.550001	6.13611	0.0349851	1
ENSMUSG00000059423	Zfp933	1.00994	4.6553	0.0350637	1
ENSMUSG00000073555	Gm4951	-2.74992	4.37869	0.035128	1
ENSMUSG00000026173	Plcd4	0.93155	4.93715	0.0352474	1
ENSMUSG00000018377	Vezf1	-0.657225	5.78751	0.035397	1
ENSMUSG00000038527	C1rl	-4.43627	1.36794	0.0354213	1
ENSMUSG00000033983	Coil	1.28117	4.06367	0.0355692	1
ENSMUSG00000097908	AC147987.1	-1.5383	3.07815	0.0355903	1
ENSMUSG00000050288	Fzd2	-3.02064	1.87558	0.0362361	1
ENSMUSG00000068551	Zfp467	-0.785291	5.00539	0.0363433	1
ENSMUSG00000024570	Rbfa	-1.01595	4.46109	0.0367464	1
ENSMUSG00000029034	Cpsf3l	-1.33242	4.36671	0.0368572	1
ENSMUSG00000033166	Dis3	-1.09055	4.29293	0.0369798	1
ENSMUSG00000022309	Angpt1	-1.21172	4.02475	0.0370354	1
ENSMUSG00000049556	Lingo1	-0.800435	5.14266	0.0373004	1
ENSMUSG00000038729	Akap2	-5.82406	0.87231	0.0373553	1
ENSMUSG00000041147	Brca2	1.30879	4.02818	0.0375555	1
ENSMUSG00000040760	Appl1	0.505297	7.0165	0.0377419	1
ENSMUSG00000021811	Dnajc9	0.834755	5.06715	0.0380484	1
ENSMUSG00000040710	St8sia4	0.838155	5.53966	0.0381526	1
ENSMUSG00000034271	Jdp2	-0.80212	4.87559	0.0382103	1
ENSMUSG00000038059	2010002N04Rik	-3.97262	1.67913	0.0383021	1
ENSMUSG00000002781	Tmem143	-1.65227	2.98382	0.0383277	1
ENSMUSG00000040506	Ambra1	-0.614385	5.94062	0.0383556	1
ENSMUSG00000073988	Ttpa	3.87521	1.74592	0.0385272	1
ENSMUSG00000074384	AI429214	-3.41679	1.78937	0.0385303	1
ENSMUSG00000039220	Ppp1r10	-0.737449	5.61639	0.0385372	1
ENSMUSG00000051212	Gpr183	4.63535	1.28557	0.0385594	1
ENSMUSG00000033863	Klf9	-0.82447	4.90343	0.0385737	1
ENSMUSG00000064360	mt-Nd3	0.475773	8.36376	0.0388555	1
ENSMUSG00000037649	H2-DMa	-2.21219	3.68201	0.0388579	1
ENSMUSG00000026042	Col5a2	-2.75238	2.33848	0.0392363	1
ENSMUSG00000020411	Nipal4	2.76709	2.0489	0.039505	1
ENSMUSG00000023043	Krt18	-3.75758	1.55921	0.0395074	1
ENSMUSG00000042256	3110082D06Rik	2.02989	2.65143	0.0395582	1
ENSMUSG00000061118	Dnajc30	2.12509	2.52498	0.0395771	1
ENSMUSG00000030643	Rab30	1.09	4.06796	0.0396699	1
ENSMUSG00000040774	Cept1	-0.876475	4.88504	0.0397028	1
ENSMUSG00000086121	Gm16068	6.15854	1.12249	0.0397585	1
ENSMUSG00000067148	Polr1c	-1.45792	3.68902	0.0397835	1
ENSMUSG00000028445	Enho	1.11468	4.16064	0.0399374	1
ENSMUSG00000011114	Tbrg1	0.95357	4.81222	0.0401596	1
ENSMUSG00000038368	BC057079	-0.67306	5.40719	0.0402124	1
ENSMUSG00000036526	Card11	-4.32474	0.995871	0.0402837	1
ENSMUSG00000090671	Gm5067	1.23006	3.9855	0.0403519	1
ENSMUSG00000042804	Gpr153	-1.23729	4.74088	0.040531	1
ENSMUSG00000061517	Sox21	-1.94068	2.8872	0.0405311	1
ENSMUSG00000000530	Acvrl1	-1.98767	2.52389	0.0405715	1
ENSMUSG00000054263	Lifr	-0.797887	5.69084	0.0406584	1
ENSMUSG00000029561	Oasl2	-1.54655	6.43645	0.0408131	1
ENSMUSG00000028453	Fancg	-2.47259	2.19983	0.0408821	1
ENSMUSG00000064267	Hvcn1	-2.16726	2.91011	0.0409179	1
ENSMUSG00000039911	Spsb1	-2.26327	3.10364	0.041029	1
ENSMUSG00000062252	Lhfpl5	-1.81996	3.12932	0.0412419	1
ENSMUSG00000004040	Stat3	-0.574364	6.75038	0.0418926	1
ENSMUSG00000042978	Sbk1	-0.844052	4.6169	0.042136	1
ENSMUSG00000024764	Naa40	1.24214	4.23141	0.0423529	1
ENSMUSG00000097563		-2.70712	2.28936	0.0423586	1
ENSMUSG00000044018	Mrpl50	0.853531	4.52723	0.0423909	1
ENSMUSG00000058174	Gm5148	1.91475	2.7704	0.0424655	1
ENSMUSG00000020935	Dcakd	0.935085	4.70453	0.0424868	1
ENSMUSG00000079065	BC005561	0.626446	6.03229	0.0426782	1
ENSMUSG00000040297	Suco	-0.59345	5.9954	0.0430252	1
ENSMUSG00000028328	Tmod1	-1.47012	3.37526	0.0431054	1
ENSMUSG00000030965	Fam175b	0.901998	5.19227	0.0431351	1
ENSMUSG00000076498		3.34834	1.94177	0.0431724	1
ENSMUSG00000040723	Rcsd1	-2.50698	2.28395	0.0433378	1
ENSMUSG00000097626	AC121774.1	-3.69062	2.27288	0.0434696	1
ENSMUSG00000095335		3.87254	3.18389	0.0435247	1
ENSMUSG00000005949	Ctns	1.4112	3.60146	0.0437117	1
ENSMUSG00000017830	Dhx58	2.09427	2.4151	0.0438155	1
ENSMUSG00000034757	Tmub2	0.945051	4.53532	0.0439664	1
ENSMUSG00000035469	Rcbtb1	0.667898	5.48317	0.0440998	1
ENSMUSG00000054580	Pla2r1	-2.18299	2.55644	0.0441793	1
ENSMUSG00000004285	Atp6v1f	0.480772	6.65753	0.044264	1
ENSMUSG00000028030	Tbck	-0.763033	5.07528	0.0443051	1
ENSMUSG00000001761	Smo	1.12043	4.60395	0.0444454	1
ENSMUSG00000026227	2810459M11Rik	-2.01169	2.45428	0.0445	1
ENSMUSG00000071669	Snx29	-0.855681	5.15694	0.0452606	1
ENSMUSG00000024913	Lrp5	-1.3624	3.66698	0.045289	1
ENSMUSG00000075592	Nynrin	-0.794516	5.48283	0.0454438	1
ENSMUSG00000096463	Gm17312	0.841661	5.15747	0.0454908	1
ENSMUSG00000025078	Nhlrc2	1.06957	3.88526	0.0455753	1
ENSMUSG00000032745	Gpbp1	0.482	6.35613	0.0456179	1
ENSMUSG00000048148	Nwd1	0.637843	5.57155	0.0456646	1
ENSMUSG00000000823	Znf512b	-0.664187	5.56017	0.0458008	1
ENSMUSG00000069633	Pex11c	-3.76499	1.74623	0.0458422	1
ENSMUSG00000018861	Fdxr	-1.88354	2.5973	0.0460244	1
ENSMUSG00000001918	Slc1a5	-4.03617	1.23893	0.0461402	1
ENSMUSG00000040420	Cdh18	-0.657203	5.70535	0.0463001	1
ENSMUSG00000049608	Gpr55	3.59555	1.96531	0.0463681	1
ENSMUSG00000035439	Haus8	1.01716	4.558	0.0464364	1
ENSMUSG00000086040	Wipf3	-0.926509	4.79306	0.046477	1
ENSMUSG00000009772	Nuak2	2.73492	1.97773	0.0465637	1
ENSMUSG00000042423	Fbrs	-0.735231	5.24707	0.0465728	1
ENSMUSG00000040253	Gbp7	-1.76518	6.0352	0.0466274	1
ENSMUSG00000033615	Cplx1	0.57857	6.3686	0.0468437	1
ENSMUSG00000029449	Rhof	-0.96018	4.39087	0.0468589	1
ENSMUSG00000051228	Nyx	-5.22342	1.11058	0.0469005	1
ENSMUSG00000089901		-1.8586	2.99244	0.0469259	1
ENSMUSG00000001156	Mxd1	-1.02694	4.43126	0.0471226	1
ENSMUSG00000030611	Mrps11	1.1164	3.96282	0.0471649	1
ENSMUSG00000079104	Prps1l3	-2.74181	2.36794	0.047197	1
ENSMUSG00000027533	Fabp5	0.618224	5.60752	0.0472469	1
ENSMUSG00000019782	Rwdd1	0.669328	5.64959	0.0476293	1
ENSMUSG00000052056	Zfp217	-2.56597	2.39748	0.047807	1
ENSMUSG00000020375	Rufy1	0.615113	5.93591	0.0480271	1
ENSMUSG00000045757	Zfp764	-2.91379	2.48291	0.0480865	1
ENSMUSG00000053801	Grwd1	-1.56919	2.97623	0.0481171	1
ENSMUSG00000044252	Osbpl1a	0.49348	6.38598	0.048307	1
ENSMUSG00000043263	Pyhin1	-3.91862	1.93655	0.0484708	1
ENSMUSG00000068855	Hist2h2ac	-1.8912	2.88931	0.0486262	1
ENSMUSG00000010066	Cacna2d2	0.401753	7.26401	0.0488654	1
ENSMUSG00000025509	Pnpla2	-1.04557	4.33381	0.0489358	1
ENSMUSG00000020658	Efr3b	-0.476733	6.93312	0.0489819	1
ENSMUSG00000062593	Lilrb4	-4.04705	1.69707	0.0490616	1
ENSMUSG00000025437	Usp33	0.472313	7.15083	0.0491797	1
ENSMUSG00000049577	Zfpm1	1.23871	3.68587	0.0491929	1
ENSMUSG00000084758		-3.65415	1.42238	0.0493195	1
ENSMUSG00000061298	Agbl4	-1.20634	3.76203	0.0494446	1
ENSMUSG00000029681	Bcl7b	0.669831	5.56373	0.049456	1
ENSMUSG00000000134	Tfe3	-0.880838	4.67054	0.0496178	1
ENSMUSG00000087153	Gm6483	0.765486	5.064	0.049649	1
ENSMUSG00000016756	Cmah	-0.786654	5.53864	0.0497425	1
ENSMUSG00000026271	Gpr35	-3.67766	2.04704	0.0497451	1
ENSMUSG00000021520	Uqcrb	0.680647	5.69039	0.0498053	1
ENSMUSG00000020608	Smc6	0.482409	6.84171	0.0498406	1
ENSMUSG00000038871	Bpgm	0.761476	4.96839	0.0498898	1
ENSMUSG00000030077	Chl1	0.37142	8.31445	0.0499247	1
ENSMUSG00000036368	Fam82a1	-1.8498	2.97801	0.049926	1
ENSMUSG00000064037	Gpn1	-0.906895	4.72422	0.0500349	1
ENSMUSG00000015214	Mtmr1	0.92652	4.4671	0.0500596	1
ENSMUSG00000046402	Rbp1	-2.1337	2.78299	0.0500907	1
ENSMUSG00000057716	Gm5567	-0.456095	6.90709	0.0502008	1
ENSMUSG00000035242	Oaz1	0.437679	6.62012	0.0503869	1
ENSMUSG00000010461	Eya4	2.60982	2.35414	0.0504612	1
ENSMUSG00000020121	Srgap1	-0.693189	5.75908	0.0505522	1
ENSMUSG00000033819	Ppp1r16a	0.979185	4.98199	0.0505577	1
ENSMUSG00000030584	Dpf1	0.663016	5.44499	0.0506695	1
ENSMUSG00000014791	Elmo3	1.45671	3.28722	0.0507232	1
ENSMUSG00000038736	Nudcd1	-1.13557	3.99026	0.0508403	1
ENSMUSG00000006392	Med8	1.0281	4.41375	0.0514585	1
ENSMUSG00000042308	Setd1a	-1.1082	4.19032	0.0517869	1
ENSMUSG00000052504	Epha3	2.13205	2.73142	0.051857	1
ENSMUSG00000025971	9430016H08Rik	-1.45659	3.13056	0.051888	1
ENSMUSG00000074736	Tmem90b	-1.29312	3.50774	0.052058	1
ENSMUSG00000050912	Tmem123	1.19751	4.13023	0.0521673	1
ENSMUSG00000028391	Wdr31	0.416636	7.34826	0.0522013	1
ENSMUSG00000041084	Ostc	0.823032	5.0516	0.0522844	1
ENSMUSG00000037239	Spred3	0.7218	5.01955	0.0523098	1
ENSMUSG00000034673	Pbx2	-1.05693	4.19221	0.0524481	1
ENSMUSG00000020530	Ggnbp2	0.431884	7.14045	0.0524749	1
ENSMUSG00000000581	C1d	-0.817921	4.81202	0.0525985	1
ENSMUSG00000039891	Txlnb	-2.72729	1.95224	0.0527205	1
ENSMUSG00000033554	Dph5	1.53512	3.51379	0.0528121	1
ENSMUSG00000028405	Aco1	-0.964104	4.68162	0.0529041	1
ENSMUSG00000078676	Casc3	0.581344	5.95711	0.0529956	1
ENSMUSG00000033669	Zfp7	1.71553	3.25686	0.0530703	1
ENSMUSG00000032066	Bco2	3.83723	2.03162	0.0532491	1
ENSMUSG00000021764	Ndufs4	0.530519	6.3268	0.0533071	1
ENSMUSG00000031349	Nsdhl	-1.01156	4.06995	0.0538076	1
ENSMUSG00000038702	Dsel	-1.22057	4.8669	0.0538219	1
ENSMUSG00000044024	Rell2	1.51976	3.39563	0.0541652	1
ENSMUSG00000083929	Gm13301	-4.4978	0.726186	0.0543978	1
ENSMUSG00000048232	Fbxo10	-0.485167	6.25464	0.0544307	1
ENSMUSG00000021798	Ldb3	1.84347	2.88523	0.0545302	1
ENSMUSG00000073805	Fam196a	0.842511	4.59756	0.0546721	1
ENSMUSG00000044501	Zfp758	1.20167	4.15794	0.0547138	1
ENSMUSG00000073116	Gm10471	3.13931	1.70728	0.0547905	1
ENSMUSG00000030647	Ndufc2	0.597516	5.74505	0.0549256	1
ENSMUSG00000019929	Dcn	-1.5307	3.05911	0.0549366	1
ENSMUSG00000030157	Clec2d	-2.10347	3.75058	0.0550332	1
ENSMUSG00000037735	2810032G03Rik	-1.51519	3.06181	0.055053	1
ENSMUSG00000048997	Atxn7l2	1.38078	3.25687	0.0550805	1
ENSMUSG00000054836	Elp6	2.07975	2.51763	0.0551393	1
ENSMUSG00000085234	Gm15614	1.3172	3.48134	0.0552181	1
ENSMUSG00000021840	Mapk1ip1l	-0.731596	5.25647	0.0555248	1
ENSMUSG00000020034	Tcp11l2	-1.54963	3.80232	0.0557902	1
ENSMUSG00000050891	Tatdn1	-2.27025	2.39698	0.055938	1
ENSMUSG00000063439	B9d2	1.56141	2.78229	0.0559646	1
ENSMUSG00000034349	Smc4	-1.30021	3.4217	0.0559942	1
ENSMUSG00000035042	Ccl5	-2.43632	3.73874	0.0559987	1
ENSMUSG00000030707	Coro1a	-0.927524	4.52148	0.0560119	1
ENSMUSG00000038880	Mrps34	2.20189	2.81184	0.0561258	1
ENSMUSG00000000386	Mx1	-2.99311	2.42896	0.0562218	1
ENSMUSG00000049904	Tmem17	1.36129	3.23314	0.0562229	1
ENSMUSG00000005220	Corin	-4.48762	1.44001	0.0563298	1
ENSMUSG00000024098	Twsg1	0.916493	4.64426	0.0563419	1
ENSMUSG00000012519	Mlkl	-4.47541	1.51676	0.0565065	1
ENSMUSG00000073856	Iqck	-2.68148	2.01093	0.0565696	1
ENSMUSG00000029319	Coq2	-0.764146	5.35657	0.0565975	1
ENSMUSG00000023809	Rps6ka2	-0.523536	6.52529	0.0566178	1
ENSMUSG00000033082	Clec1a	-4.91429	0.998541	0.0566694	1
ENSMUSG00000014813	Stc1	2.04001	2.33696	0.0566779	1
ENSMUSG00000073409	H2-Q6	-1.29008	5.32312	0.0566859	1
ENSMUSG00000040543	Pitpnm3	-0.579485	5.83726	0.0567633	1
ENSMUSG00000097099		3.81298	1.59021	0.0568042	1
ENSMUSG00000063558	Aox1	-1.98664	3.15357	0.0568068	1
ENSMUSG00000032288	Imp3	1.13164	3.78704	0.0570338	1
ENSMUSG00000020038	Cry1	1.16536	4.09827	0.0570407	1
ENSMUSG00000047037	Nipa1	-0.829471	4.81664	0.0570561	1
ENSMUSG00000035992	Fnip1	-0.723406	5.56299	0.0570991	1
ENSMUSG00000040423	Rc3h1	0.598521	6.13447	0.0571236	1
ENSMUSG00000030495	Slc7a10	-0.943901	4.76663	0.057223	1
ENSMUSG00000026083	Eif5b	0.392531	7.83937	0.0572575	1
ENSMUSG00000053436	Mapk14	-0.755616	5.28324	0.0573141	1
ENSMUSG00000025507	Lrdd	-5.79448	1.03955	0.0573745	1
ENSMUSG00000028392	Bspry	-5.55943	0.747907	0.0574621	1
ENSMUSG00000072809		3.87967	1.43706	0.0575393	1
ENSMUSG00000016344	Ppdpf	1.10569	4.06872	0.0575876	1
ENSMUSG00000027634	Ndrg3	0.367392	7.7224	0.057744	1
ENSMUSG00000064352		0.548336	5.99366	0.0577689	1
ENSMUSG00000004591	Pkn2	0.639098	5.26642	0.0577784	1
ENSMUSG00000026858	Fam73b	-0.657234	5.21815	0.0577879	1
ENSMUSG00000029007	Agtrap	1.36775	3.52604	0.0578251	1
ENSMUSG00000070002	Ell	-0.943254	4.15813	0.0581134	1
ENSMUSG00000038225	Ccdc111	-2.55885	2.11285	0.0581436	1
ENSMUSG00000025239	Limd1	-1.80488	3.05401	0.0582789	1
ENSMUSG00000022721	Trmt2a	-0.974023	4.49546	0.0583083	1
ENSMUSG00000038760	Trhr	-1.43127	3.12559	0.0585617	1
ENSMUSG00000023143	Nagpa	-2.54498	2.33402	0.0586924	1
ENSMUSG00000036299	BC031181	0.563471	5.85342	0.0587631	1
ENSMUSG00000020573	Pik3cg	-2.53558	2.39427	0.0591158	1
ENSMUSG00000032690	Oas2	-3.06883	2.40027	0.0592937	1
ENSMUSG00000074622	Mafb	-1.4657	4.64266	0.0593154	1
ENSMUSG00000039671	Zmynd8	-0.380019	7.44403	0.0597034	1
ENSMUSG00000022792	Yars2	-1.27026	3.71432	0.0597251	1
ENSMUSG00000090019	Gimap1	-2.28204	2.53601	0.0597334	1
ENSMUSG00000027207	Galk2	0.87899	4.45692	0.0598869	1
ENSMUSG00000024420	Zfp521	-0.860717	4.98255	0.0600755	1
ENSMUSG00000037536	Fbxo34	0.59397	5.40691	0.0601426	1
ENSMUSG00000030921	Trim30a	-1.47365	4.66615	0.0602434	1
ENSMUSG00000049288	Lix1l	1.30095	3.57768	0.0605462	1
ENSMUSG00000039838	Slc45a1	-0.680944	5.44539	0.0605677	1
ENSMUSG00000024513	Mbd2	0.733183	5.22883	0.060711	1
ENSMUSG00000025076	Casp7	-3.17727	2.08756	0.0608588	1
ENSMUSG00000021203	Otub2	1.50168	3.10745	0.0610469	1
ENSMUSG00000026439	Rbbp5	-0.588521	5.84883	0.061079	1
ENSMUSG00000022452	1500032L24Rik	0.72874	5.25213	0.0613524	1
ENSMUSG00000085875		3.31884	1.79224	0.0614166	1
ENSMUSG00000060550	H2-Q7	-1.31228	5.40818	0.0615492	1
ENSMUSG00000066800	Rnasel	-1.7716	3.05905	0.0616323	1
ENSMUSG00000033849	B3galt2	0.877929	4.48372	0.0616676	1
ENSMUSG00000026605	Cenpf	-1.24214	3.30222	0.0618734	1
ENSMUSG00000020566	Atp6v1c2	1.66479	2.6909	0.0618847	1
ENSMUSG00000004897	Hdgf	0.409321	6.74195	0.0620823	1
ENSMUSG00000021615	Xrcc4	-1.17088	4.15327	0.0623552	1
ENSMUSG00000024487	Yipf5	-1.03054	4.10488	0.0623619	1
ENSMUSG00000037375	Hhat	-1.37045	3.31193	0.0623688	1
ENSMUSG00000052137	Rbm12b2	1.31734	3.31982	0.0625035	1
ENSMUSG00000020263	Appl2	0.510211	6.20247	0.0625879	1
ENSMUSG00000042359	Osbpl6	-0.479603	6.59365	0.0628295	1
ENSMUSG00000093803	CAAA01154301.1	2.13048	2.42651	0.0630241	1
ENSMUSG00000038594	Gm9766	-0.691774	5.20069	0.0630379	1
ENSMUSG00000032097	Ddx6	-0.372968	7.47842	0.0631347	1
ENSMUSG00000041375	Ccdc9	0.859885	4.50274	0.0632345	1
ENSMUSG00000032093	Cd3e	-3.72913	2.26683	0.0636254	1
ENSMUSG00000006717	Acot13	-0.772138	5.22753	0.0637136	1
ENSMUSG00000033417	Cacul1	0.606179	6.10546	0.0638199	1
ENSMUSG00000043881	Kbtbd7	-0.897582	4.3716	0.0638476	1
ENSMUSG00000028188	Spata1	-2.1619	2.25525	0.0638769	1
ENSMUSG00000051617	Krt9	3.17656	2.15864	0.0639639	1
ENSMUSG00000045625	Pigz	-2.41287	2.44252	0.0640578	1
ENSMUSG00000031487	Brf2	-1.79405	3.00998	0.0642582	1
ENSMUSG00000015176	Nolc1	0.467042	6.81702	0.0642798	1
ENSMUSG00000037813	D630003M21Rik	1.92315	2.39467	0.0643884	1
ENSMUSG00000024242	Map4k3	0.541377	5.82093	0.0644165	1
ENSMUSG00000042225	Ammecr1	1.13042	4.01974	0.0644918	1
ENSMUSG00000056899	Immp2l	-4.16251	1.40302	0.0645257	1
ENSMUSG00000028927	Padi2	-1.32417	3.30753	0.0646121	1
ENSMUSG00000020990	Cdkl1	1.37807	3.41077	0.0648015	1
ENSMUSG00000030793	Pycard	2.15825	2.64287	0.0649174	1
ENSMUSG00000030474	Siglece	-4.69197	1.23986	0.0652291	1
ENSMUSG00000035929	H2-Q4	-1.48914	4.91449	0.0653127	1
ENSMUSG00000037991	Rmi2	1.35228	3.13414	0.0653621	1
ENSMUSG00000031916	Cog8	-0.997924	3.93586	0.0654022	1
ENSMUSG00000070822	Zscan18	0.654736	6.71799	0.0654562	1
ENSMUSG00000044229	Nxpe4	2.37638	2.64189	0.0655831	1
ENSMUSG00000039810	Zc3h10	-1.01103	3.81024	0.0656145	1
ENSMUSG00000031536	Polb	0.787286	5.00282	0.0656388	1
ENSMUSG00000087470	A630031M04Rik	-1.6477	2.7998	0.0656697	1
ENSMUSG00000077493	Snord91a	4.79938	1.15882	0.0656911	1
ENSMUSG00000038039	Gcc2	0.459206	7.06164	0.0658179	1
ENSMUSG00000049657	Zbtb5	-1.21052	3.69738	0.0658595	1
ENSMUSG00000037949	Ano10	1.32868	3.62615	0.0658677	1
ENSMUSG00000033149	Phldb2	1.92747	3.16072	0.0662783	1
ENSMUSG00000039046	Usp6nl	0.852675	4.72683	0.0664302	1
ENSMUSG00000015126	0610007P22Rik	0.68083	5.16531	0.0664803	1
ENSMUSG00000002504	Slc9a3r2	-0.763177	5.08096	0.0666476	1
ENSMUSG00000032046	Abhd12	0.450187	6.52766	0.0666533	1
ENSMUSG00000054072	Iigp1	-2.37022	5.59527	0.0667248	1
ENSMUSG00000021271	Zfp839	1.02361	3.91865	0.0667848	1
ENSMUSG00000028669	Pithd1	0.538698	5.95421	0.0671205	1
ENSMUSG00000019863	Qrsl1	1.79398	2.87266	0.0671698	1
ENSMUSG00000021240	Abcd4	-1.57968	3.02876	0.0671916	1
ENSMUSG00000002578	Ikzf4	-1.09344	3.86661	0.0674073	1
ENSMUSG00000089911	Hiat1	-0.653999	5.0131	0.0675611	1
ENSMUSG00000022787	Wdr53	1.76829	2.92756	0.0675948	1
ENSMUSG00000031969	Acad8	-1.56454	3.11596	0.0676802	1
ENSMUSG00000039515	Ppp2r4	-0.462502	6.39745	0.0677388	1
ENSMUSG00000035828	Pim3	-1.00588	3.9551	0.0678791	1
ENSMUSG00000025103	Btbd1	-0.490954	6.07186	0.0682376	1
ENSMUSG00000062563	Cys1	-1.67915	2.8723	0.068495	1
ENSMUSG00000038975	Rabggtb	0.750925	5.00179	0.0685301	1
ENSMUSG00000040022	Rab11fip2	0.710976	5.92853	0.0685795	1
ENSMUSG00000032305	2310046O06Rik	-1.09807	3.98791	0.0689088	1
ENSMUSG00000057948	Unc13d	1.66008	2.96438	0.0689385	1
ENSMUSG00000022438	Parvb	0.819016	4.54537	0.0691487	1
ENSMUSG00000029486	Mrpl1	0.927956	4.13861	0.0692716	1
ENSMUSG00000030469	Zfp719	-1.22536	3.88941	0.0693415	1
ENSMUSG00000072893	4933439C10Rik	-1.07748	3.90032	0.069393	1
ENSMUSG00000025997	Ikzf2	-1.43696	3.5877	0.0695004	1
ENSMUSG00000021716	Srek1ip1	0.672708	4.99864	0.0695578	1
ENSMUSG00000005983	1700037C18Rik	-3.32899	1.59505	0.0699169	1
ENSMUSG00000022858	Tra2b	-0.627714	5.63973	0.0700116	1
ENSMUSG00000030850	Ate1	0.489259	6.94677	0.0700498	1
ENSMUSG00000028656	Cap1	0.394617	6.92835	0.0701953	1
ENSMUSG00000037410	Tbc1d2b	-0.961715	4.50017	0.0703129	1
ENSMUSG00000037003	Tenc1	-0.931554	4.28083	0.0704098	1
ENSMUSG00000026761	Orc4	0.597295	5.85798	0.0706207	1
ENSMUSG00000026247	Ecel1	-0.425887	7.02212	0.0706521	1
ENSMUSG00000042043	Tbca	0.471253	6.12864	0.0709002	1
ENSMUSG00000058748	Zfp958	-1.76478	2.57065	0.0709714	1
ENSMUSG00000048583	Igf2	-0.998626	4.91322	0.0711968	1
ENSMUSG00000016520	Lnx2	-1.85995	2.82344	0.0712095	1
ENSMUSG00000048960	Prex2	-0.428115	6.59688	0.0712217	1
ENSMUSG00000030029	Lrig1	-0.46915	6.21055	0.0712247	1
ENSMUSG00000032307	Ube2q2	0.634196	5.93669	0.0714045	1
ENSMUSG00000070639	Lrrc8b	-1.29702	3.51099	0.0716011	1
ENSMUSG00000022360	Atad2	1.28789	3.56921	0.0716677	1
ENSMUSG00000067847	Romo1	0.804632	4.78404	0.0716745	1
ENSMUSG00000027810	Eif2a	-0.760769	4.71045	0.0717223	1
ENSMUSG00000025825	Iscu	0.49989	6.16879	0.0717359	1
ENSMUSG00000056459	Zbtb25	1.41187	3.04977	0.0717907	1
ENSMUSG00000031772	Cntnap4	-0.521327	5.84664	0.0718516	1
ENSMUSG00000042567	Nek10	-1.88716	3.4887	0.0720931	1
ENSMUSG00000025959	Klf7	0.727037	4.88612	0.0721042	1
ENSMUSG00000029199	Lias	0.75498	4.60684	0.0721388	1
ENSMUSG00000010476	Ebf3	1.91005	3.63693	0.0721567	1
ENSMUSG00000037364	Srrt	0.413144	7.13044	0.0722303	1
ENSMUSG00000097877	AL714024.1	-2.05451	2.47724	0.0722701	1
ENSMUSG00000029185	Fam114a1	-1.2568	3.37455	0.0722866	1
ENSMUSG00000026755	Arpc5l	0.558322	5.7329	0.0724497	1
ENSMUSG00000020718	Polg2	1.64927	2.94413	0.0726326	1
ENSMUSG00000025958	Creb1	0.538906	5.87874	0.0728029	1
ENSMUSG00000054385	Ceacam2	-3.43826	1.46533	0.0729088	1
ENSMUSG00000021592	Arsk	-2.36776	2.55492	0.0729997	1
ENSMUSG00000020088	Sar1a	-0.57475	5.8312	0.0730526	1
ENSMUSG00000020308	Tpgs1	0.874333	4.22756	0.0731597	1
ENSMUSG00000020154	Ptprb	-0.631507	5.36626	0.0732756	1
ENSMUSG00000000976	Heatr6	0.751846	4.97063	0.0733224	1
ENSMUSG00000025083	Afap1l2	-0.983516	3.94399	0.0735422	1
ENSMUSG00000025650	Col7a1	1.41245	3.65265	0.0736677	1
ENSMUSG00000003644	Rps6ka1	-1.08277	3.81414	0.0737928	1
ENSMUSG00000092549		-3.04693	1.85756	0.07399	1
ENSMUSG00000021624	Cd180	2.2631	3.19915	0.0740463	1
ENSMUSG00000008200	Fnbp4	-0.538143	6.27058	0.0741576	1
ENSMUSG00000086822	5330413P13Rik	1.97737	2.66087	0.074163	1
ENSMUSG00000024777	Ppp2r5b	-0.531034	5.8982	0.0744135	1
ENSMUSG00000018559	Ctdnep1	0.96527	4.17709	0.074437	1
ENSMUSG00000066392	Nrxn3	-0.389584	7.64725	0.0744776	1
ENSMUSG00000085385		1.73362	2.87627	0.0746337	1
ENSMUSG00000064364		0.697777	6.38589	0.0746828	1
ENSMUSG00000032648	Pygm	-1.20047	4.26415	0.0746951	1
ENSMUSG00000028538	St3gal3	-0.960978	4.03559	0.0748256	1
ENSMUSG00000023892	Zfp51	-2.40717	2.38872	0.0748403	1
ENSMUSG00000079083	Jrkl	1.29903	3.77111	0.0748843	1
ENSMUSG00000040550	Otud6b	0.514146	6.16738	0.0750309	1
ENSMUSG00000031878	Nae1	0.587471	5.37782	0.0751142	1
ENSMUSG00000008822	Acyp1	1.60977	2.88252	0.0752515	1
ENSMUSG00000024759	Atl3	0.761246	4.82096	0.0752922	1
ENSMUSG00000068134	Zfp120	0.805748	4.5139	0.0753202	1
ENSMUSG00000048878	Hexim1	0.634338	5.33345	0.0755083	1
ENSMUSG00000092558	Med20	-1.52885	3.42894	0.0756558	1
ENSMUSG00000039512	Uhrf1bp1	1.04578	4.81193	0.0756604	1
ENSMUSG00000071860	2900055J20Rik	-2.42796	2.15791	0.0756722	1
ENSMUSG00000074219	Gm10644	-3.84863	1.59538	0.0756909	1
ENSMUSG00000038274	Fau	0.415288	6.82999	0.0758356	1
ENSMUSG00000064302	Clasp1	-0.367357	7.30726	0.0760837	1
ENSMUSG00000030934	Oat	-0.673437	5.34115	0.0762402	1
ENSMUSG00000053293	Pom121	-0.551427	6.32511	0.076242	1
ENSMUSG00000078087		2.35116	1.88123	0.0762755	1
ENSMUSG00000026021	Sumo1	0.421513	6.61209	0.07634	1
ENSMUSG00000097251	AC119846.1	-4.37742	1.3639	0.0764371	1
ENSMUSG00000035849	Krt222	0.79639	4.81727	0.0764989	1
ENSMUSG00000040351	Ankib1	-0.495167	6.58254	0.0765088	1
ENSMUSG00000096926		-2.74821	1.79484	0.0765823	1
ENSMUSG00000089862	Gm16039	0.857149	4.21844	0.0766085	1
ENSMUSG00000024566	Atp9b	-0.513337	5.93219	0.0767358	1
ENSMUSG00000046807	AI646023	0.65764	5.16242	0.0767738	1
ENSMUSG00000018537	Pcgf2	0.754615	4.73205	0.0768654	1
ENSMUSG00000097924	AC113320.1	2.35469	2.12097	0.0770727	1
ENSMUSG00000071649	B3gat3	0.552754	5.77385	0.0771256	1
ENSMUSG00000021285	Ppp1r13b	-0.478579	6.07655	0.0771538	1
ENSMUSG00000051149	Adnp	-1.36172	3.03271	0.0772531	1
ENSMUSG00000025142	Aspscr1	1.00792	3.96367	0.0774897	1
ENSMUSG00000001988	Npas1	2.06886	2.08786	0.0776459	1
ENSMUSG00000037627	Rgs22	-2.02142	2.38155	0.0777723	1
ENSMUSG00000039826	Trub2	-1.12395	3.88888	0.0778613	1
ENSMUSG00000046096	BC030336	0.798385	4.9656	0.077901	1
ENSMUSG00000054693	Adam10	0.506317	6.47465	0.0781108	1
ENSMUSG00000025059	Gyk	0.922659	4.42526	0.0781327	1
ENSMUSG00000028397	Kdm4c	-0.560767	5.64539	0.0781873	1
ENSMUSG00000022935	Grik1	0.862209	4.44032	0.0785384	1
ENSMUSG00000036941	Elac1	0.573795	5.60198	0.0785811	1
ENSMUSG00000067928	Zfp760	-1.51166	2.85891	0.0786949	1
ENSMUSG00000024646	Cyb5	0.630581	5.43609	0.07894	1
ENSMUSG00000030134	Rasgef1a	-0.487898	6.33228	0.0790465	1
ENSMUSG00000057722	Lepr	-1.16512	3.79234	0.0791239	1
ENSMUSG00000035299	Mid1	1.78395	6.62626	0.0793309	1
ENSMUSG00000028708	Mknk1	-0.91086	3.9339	0.0795398	1
ENSMUSG00000026200	Glb1l	-2.27979	2.38234	0.0796313	1
ENSMUSG00000063687	Pcdhb5	-2.42169	2.28077	0.0797927	1
ENSMUSG00000036561	Ppp6r2	-0.554458	5.79912	0.0798056	1
ENSMUSG00000038301	Snx10	0.488573	5.9572	0.079934	1
ENSMUSG00000020092	Pald1	1.19086	3.47802	0.0800677	1
ENSMUSG00000040751	Lat2	2.99341	2.75505	0.080237	1
ENSMUSG00000028158	Mttp	-1.12088	4.58216	0.080282	1
ENSMUSG00000061983	Rps12	0.723796	5.51536	0.0804287	1
ENSMUSG00000022533	Atp13a3	-0.515866	5.78974	0.0804674	1
ENSMUSG00000027599	Armc1	0.495177	5.71556	0.0807087	1
ENSMUSG00000015355	Cd48	-4.28747	1.01571	0.0807446	1
ENSMUSG00000051111	Sv2c	-0.466666	6.13697	0.0809591	1
ENSMUSG00000024501	Dpysl3	-0.471125	6.31903	0.0810525	1
ENSMUSG00000055639	Dach1	1.16404	3.61393	0.0811205	1
ENSMUSG00000009731	Kcnd1	-1.1444	3.63655	0.0812399	1
ENSMUSG00000017485	Top2b	0.462474	7.26803	0.0812816	1
ENSMUSG00000022811	Zfp148	-0.397206	6.99709	0.0813341	1
ENSMUSG00000005142	Man2b1	0.904595	5.27866	0.0815476	1
ENSMUSG00000037916	Ndufv1	0.508373	5.89152	0.0816406	1
ENSMUSG00000028698	Pik3r3	-0.589712	5.68936	0.0818431	1
ENSMUSG00000041911	Dlx1	-0.77214	4.62099	0.0818466	1
ENSMUSG00000048000	Gigyf2	0.402948	7.2988	0.0818709	1
ENSMUSG00000039058	Ak5	0.517244	5.84119	0.08207	1
ENSMUSG00000033128	Gga1	-0.677938	5.19873	0.0820785	1
ENSMUSG00000020085	Aifm2	-1.43281	2.89313	0.0820842	1
ENSMUSG00000017652	Cd40	-2.35188	2.61831	0.0822299	1
ENSMUSG00000055202	Zfp811	-3.11466	1.80309	0.0825984	1
ENSMUSG00000025453	Nnt	-0.751751	5.25824	0.0828136	1
ENSMUSG00000026944	Abca2	-0.33395	7.70407	0.0829508	1
ENSMUSG00000049038	Mterfd3	-1.65493	3.22378	0.0833705	1
ENSMUSG00000025580	Eif4a3	-0.803061	4.62429	0.0834457	1
ENSMUSG00000023074	Mospd1	2.02922	2.68843	0.0835001	1
ENSMUSG00000020128	Vps54	0.687176	5.50623	0.0835478	1
ENSMUSG00000020321	Mdh1	0.348451	8.07036	0.0836018	1
ENSMUSG00000026463	Atp2b4	-0.447348	7.43243	0.0837303	1
ENSMUSG00000029401	Rilpl2	1.27351	3.37133	0.0839387	1
ENSMUSG00000059734	Ndufs8	0.607702	5.29112	0.0839978	1
ENSMUSG00000042787	Exog	-1.12608	3.59278	0.084041	1
ENSMUSG00000034117	Gpr44	-4.45502	0.987771	0.0840959	1
ENSMUSG00000021981	Cab39l	-0.865661	4.06825	0.0841827	1
ENSMUSG00000025243	Slc6a20b	-3.27912	2.15144	0.0842563	1
ENSMUSG00000040697	Dnajc16	-0.607824	5.4644	0.0842755	1
ENSMUSG00000011960	Ccnt1	0.613717	5.49731	0.0842779	1
ENSMUSG00000075014	Gm10800	-1.82762	5.72767	0.0843387	1
ENSMUSG00000014776	Nol3	0.986972	3.87626	0.0844313	1
ENSMUSG00000031506	Ptpn7	3.81662	1.41645	0.0846643	1
ENSMUSG00000057778	Cyb5d2	-1.01808	3.77482	0.084751	1
ENSMUSG00000063145	Bbs5	1.00725	3.73127	0.0847859	1
ENSMUSG00000027381	Bcl2l11	-3.02706	2.18899	0.0847988	1
ENSMUSG00000044349	Snhg11	-0.328012	10.155	0.0850667	1
ENSMUSG00000040565	Btaf1	-0.591764	6.04167	0.0850846	1
ENSMUSG00000002699	Lcp2	1.02943	4.27926	0.0851538	1
ENSMUSG00000000753	Serpinf1	-2.94204	1.62411	0.0852116	1
ENSMUSG00000097188	AC025794.1	1.15473	3.60473	0.0852417	1
ENSMUSG00000085037	4933421O10Rik	1.00955	3.66199	0.0853136	1
ENSMUSG00000040061	Plcb2	-2.59383	2.2734	0.085553	1
ENSMUSG00000024259	Slc25a46	-0.42237	6.39177	0.0856248	1
ENSMUSG00000038967	Pdk2	0.620412	5.33454	0.0856942	1
ENSMUSG00000031788	Kifc3	-0.649345	5.51981	0.0858592	1
ENSMUSG00000048076	Arf1	-0.337038	7.70132	0.0858664	1
ENSMUSG00000090223	Pcp4	0.761511	5.05575	0.085898	1
ENSMUSG00000035692	Isg15	-1.68454	3.20466	0.0860475	1
ENSMUSG00000036362	P2ry13	1.3518	2.87203	0.0860708	1
ENSMUSG00000050332	Fam123b	0.78798	4.39164	0.0861245	1
ENSMUSG00000044042	Fmn1	0.639118	5.44026	0.0863014	1
ENSMUSG00000029454	Mapkapk5	0.622674	5.79033	0.0863693	1
ENSMUSG00000046157	Tmem229b	-0.971528	3.69369	0.0866112	1
ENSMUSG00000022814	Umps	1.06143	3.71413	0.0867044	1
ENSMUSG00000025503	Taldo1	0.637364	5.37381	0.0867069	1
ENSMUSG00000022206	Npr3	-2.27264	2.29558	0.0870123	1
ENSMUSG00000026563	Tada1	0.789375	4.48536	0.0870458	1
ENSMUSG00000096795		1.57256	2.57758	0.0871331	1
ENSMUSG00000029761	Cald1	0.623247	5.64264	0.0873138	1
ENSMUSG00000018599	Smcr7	1.05822	3.50128	0.087452	1
ENSMUSG00000039989	Cbx4	0.649744	4.89149	0.0875009	1
ENSMUSG00000050730	Arhgap42	-1.03164	3.71764	0.087793	1
ENSMUSG00000038658	C030046E11Rik	-0.63619	5.26405	0.0878283	1
ENSMUSG00000062822	4833420G17Rik	0.714767	5.06229	0.0882225	1
ENSMUSG00000077767	Snora35	0.948819	4.05299	0.0883008	1
ENSMUSG00000027332	Ivd	-0.594004	5.88016	0.0891044	1
ENSMUSG00000073889	Il11ra1	1.66286	2.93149	0.0893723	1
ENSMUSG00000044456	Rin3	-2.8351	1.90948	0.0894335	1
ENSMUSG00000064355		0.708009	5.58946	0.0895936	1
ENSMUSG00000019715	Gle1	-0.547074	5.68486	0.0896088	1
ENSMUSG00000022141	Nipbl	0.499998	6.98163	0.0896201	1
ENSMUSG00000054091	1810037I17Rik	0.990612	3.7575	0.0896513	1
ENSMUSG00000060771	Tsga10	-1.03941	4.09437	0.0896906	1
ENSMUSG00000044827	Tlr1	-4.37656	1.0194	0.089704	1
ENSMUSG00000090659	Zfp493	-2.94098	1.86986	0.0897478	1
ENSMUSG00000032423	Syncrip	0.43603	6.60068	0.0898117	1
ENSMUSG00000028133	Rwdd3	1.16095	3.36243	0.0898391	1
ENSMUSG00000027387	Zc3h8	1.26209	3.47016	0.0901129	1
ENSMUSG00000035248	Zcchc6	0.655138	5.7572	0.0901604	1
ENSMUSG00000047419	Cmya5	-1.68433	2.50492	0.0902544	1
ENSMUSG00000076937	Iglc2	3.26688	2.52759	0.0902757	1
ENSMUSG00000033909	Usp36	-0.618151	5.38012	0.0906058	1
ENSMUSG00000026312	Cdh7	1.10181	4.40617	0.0910474	1
ENSMUSG00000064344		0.674169	4.95783	0.0911949	1
ENSMUSG00000020656	Grhl1	-0.89427	3.96215	0.0912681	1
ENSMUSG00000034825	Nrip3	-0.551594	5.95931	0.0913191	1
ENSMUSG00000051736	1700025K23Rik	-1.33291	3.17503	0.0913317	1
ENSMUSG00000004535	Tax1bp1	0.323678	7.77276	0.091486	1
ENSMUSG00000020827	Mink1	0.342875	7.80731	0.0915206	1
ENSMUSG00000041308	Sntb2	-1.56025	2.72874	0.091863	1
ENSMUSG00000033943	Mga	-0.353151	7.41551	0.0920008	1
ENSMUSG00000064357	mt-Atp6	0.320545	12.7655	0.0920207	1
ENSMUSG00000010307	Tmem86a	1.87167	2.2798	0.0920501	1
ENSMUSG00000057604	Lmcd1	3.21821	1.66455	0.0924307	1
ENSMUSG00000017754	Pltp	-1.09555	4.00749	0.0925139	1
ENSMUSG00000062785	Kcnc3	0.74162	4.83938	0.0926439	1
ENSMUSG00000041515	Irf8	-2.0727	3.44377	0.0927109	1
ENSMUSG00000072872	Rybp	0.704675	5.2099	0.0927912	1
ENSMUSG00000033184	Tmed7	-0.513195	6.144	0.0928072	1
ENSMUSG00000042063	Zfp386	0.874002	4.51697	0.0929255	1
ENSMUSG00000054027	Nt5dc3	-0.406145	6.30338	0.0930073	1
ENSMUSG00000026305	Lrrfip1	0.454517	6.24475	0.0932785	1
ENSMUSG00000068699	Flnc	-2.42863	1.87102	0.0933859	1
ENSMUSG00000086363	A330102I10Rik	2.14514	2.59264	0.0934762	1
ENSMUSG00000010376	Nedd8	0.47594	5.86675	0.0935151	1
ENSMUSG00000021461	Fancc	1.40448	2.81282	0.0936015	1
ENSMUSG00000026254	Eif4e2	-0.509362	5.82191	0.0938317	1
ENSMUSG00000022671	Mzt2	1.37678	3.12722	0.0939372	1
ENSMUSG00000015889	Lta4h	-0.609446	5.26742	0.0939725	1
ENSMUSG00000000838	Fmr1	0.665798	5.48637	0.0944161	1
ENSMUSG00000023945	Slc5a7	4.31565	1.71433	0.0944407	1
ENSMUSG00000042389	Tsen2	-1.22949	3.72225	0.0945569	1
ENSMUSG00000022407	Adsl	0.688199	4.77231	0.0946079	1
ENSMUSG00000022860	Chodl	1.50658	3.63124	0.0946558	1
ENSMUSG00000020955	Ap4s1	1.04433	4.1817	0.0946876	1
ENSMUSG00000019432	Ddx39b	0.390808	6.58826	0.0947798	1
ENSMUSG00000054178	Gm9938	1.52972	3.27372	0.094825	1
ENSMUSG00000041530	Eif2c1	-0.540246	5.99435	0.0948507	1
ENSMUSG00000024483	Ankhd1	0.367089	6.92425	0.0948573	1
ENSMUSG00000021613	Hapln1	-3.8003	1.65518	0.0948772	1
ENSMUSG00000045294	Insig1	0.700226	5.12339	0.0950316	1
ENSMUSG00000059022	Kcp	1.59308	2.4864	0.0952238	1
ENSMUSG00000021198	Unc79	-0.369825	6.70293	0.0952406	1
ENSMUSG00000021391	Cenpp	-2.79077	1.96956	0.095466	1
ENSMUSG00000044468	Fam46c	-1.73275	3.16962	0.0954971	1
ENSMUSG00000038507	Parp12	-0.939092	4.45707	0.0956029	1
ENSMUSG00000038738	Shank1	-0.34371	8.25505	0.0956057	1
ENSMUSG00000034105	4632415K11Rik	-2.68539	2.1277	0.0958739	1
ENSMUSG00000056629	Fkbp2	0.516774	5.67434	0.0959348	1
ENSMUSG00000064452		1.46928	3.47672	0.0959369	1
ENSMUSG00000025499	Hras1	-0.480086	5.99539	0.0960348	1
ENSMUSG00000031399	Fam3a	-1.04264	3.6644	0.0960562	1
ENSMUSG00000002346	Slc25a42	-0.615528	5.41495	0.0961073	1
ENSMUSG00000025158	Rfng	0.821099	4.97092	0.0962722	1
ENSMUSG00000053656	2700023E23Rik	1.37217	2.79069	0.09635	1
ENSMUSG00000027932	Slc27a3	1.67908	2.84028	0.096419	1
ENSMUSG00000028309	Rnf20	0.390663	7.05729	0.0964228	1
ENSMUSG00000034343	Ube2f	1.18794	4.11748	0.0965862	1
ENSMUSG00000025736	Jmjd8	1.19091	3.66594	0.0968333	1
ENSMUSG00000024833	Pola2	-1.93723	2.50312	0.0968791	1
ENSMUSG00000042487	Leo1	-0.4799	6.39507	0.0968852	1
ENSMUSG00000097737	AC025622.1	-2.5623	2.02209	0.0970403	1
ENSMUSG00000064347		0.68699	4.89241	0.0971336	1
ENSMUSG00000007415	Gatad1	-0.59047	5.30083	0.0972543	1
ENSMUSG00000039523	BC046331	-0.553991	5.38689	0.0975449	1
ENSMUSG00000045316	Fahd1	1.27555	3.51623	0.0976624	1
ENSMUSG00000070495	Ctcfl	0.767807	4.77068	0.0976685	1
ENSMUSG00000064358	mt-Co3	0.337485	11.0512	0.0977105	1
ENSMUSG00000085784		-0.62197	5.6336	0.0977986	1
ENSMUSG00000022952	Runx1	-2.35986	2.45951	0.0978557	1
ENSMUSG00000041229	Phf8	-0.663968	5.28803	0.0979062	1
ENSMUSG00000041238	Rbbp8	1.37399	3.25262	0.0979069	1
ENSMUSG00000031789	Cngb1	-0.788133	4.5342	0.098052	1
ENSMUSG00000042272	Sestd1	-0.524484	5.71412	0.0980746	1
ENSMUSG00000058661	Gm7452	1.93174	2.24404	0.098159	1
ENSMUSG00000021552	Gkap1	0.465199	6.2633	0.098213	1
ENSMUSG00000032370	Lactb	1.31804	3.39916	0.0985712	1
ENSMUSG00000023089	Ndufa5	0.386969	6.47578	0.0985798	1
ENSMUSG00000035351	Nup37	2.48933	1.96549	0.0986617	1
ENSMUSG00000001520	Nrip2	-0.92842	4.74013	0.0987011	1
ENSMUSG00000021660	Btf3	0.585683	5.27664	0.0987953	1
ENSMUSG00000078922	Tgtp1	-3.71466	1.02809	0.0989089	1
ENSMUSG00000073455		1.55654	2.65633	0.0989104	1
ENSMUSG00000031787	Katnb1	-0.746664	5.06644	0.0989886	1
ENSMUSG00000087687	2900053A13Rik	0.749731	4.62281	0.0990022	1
ENSMUSG00000031673	Cdh11	0.697376	5.18018	0.0990194	1
ENSMUSG00000020986	Sec23a	-0.378477	6.49361	0.0990432	1
ENSMUSG00000041777	Cir1	0.748114	4.45493	0.0990903	1
ENSMUSG00000034300	Fam53c	-0.621111	5.22541	0.0991005	1
ENSMUSG00000031842	Pde4c	-2.39165	1.93214	0.0991427	1
ENSMUSG00000075705	Msrb1	1.72703	2.67741	0.0991773	1
ENSMUSG00000018012	Rac3	1.006	3.78027	0.0992946	1
ENSMUSG00000082292	Gm12250	-2.62776	4.41207	0.0993163	1
ENSMUSG00000053977	Cd8a	-3.22501	1.91815	0.0993574	1
ENSMUSG00000028684	Urod	0.691256	5.23229	0.0996841	1
ENSMUSG00000006494	Pdk1	-0.77627	4.78993	0.0997014	1
ENSMUSG00000047264	Zfp358	-1.01511	4.06292	0.0997395	1
ENSMUSG00000029171	Pgm1	-2.49882	2.08777	0.0997956	1
ENSMUSG00000053137	Mapk11	0.86235	4.47567	0.0999048	1
ENSMUSG00000041124	8430410K20Rik	-0.449709	6.14892	0.0999829	1
ENSMUSG00000027316	Gfra4	-1.05616	3.38723	0.100171	1
ENSMUSG00000023045	Soat2	2.14285	2.17126	0.100338	1
ENSMUSG00000030352	Tspan9	-1.14186	3.42943	0.100404	1
ENSMUSG00000031112	2610018G03Rik	1.17874	3.55218	0.100444	1
ENSMUSG00000027133	Nop10	-0.968322	3.95356	0.100497	1
ENSMUSG00000086725	A630052C17Rik	-2.58894	2.00278	0.100553	1
ENSMUSG00000079317	Trappc2	1.07966	3.99581	0.100582	1
ENSMUSG00000031429	Psmd10	0.99944	3.63598	0.100653	1
ENSMUSG00000004266	Ptpn6	1.26141	4.88256	0.100865	1
ENSMUSG00000014226	Cacybp	0.400243	6.78834	0.100952	1
ENSMUSG00000051062	Fbll1	0.737236	4.587	0.10096	1
ENSMUSG00000026842	Abl1	-0.542796	5.50393	0.100997	1
ENSMUSG00000042826	Fgf11	-1.1224	3.49889	0.101031	1
ENSMUSG00000026824	Kcnj3	-0.467058	5.78816	0.101327	1
ENSMUSG00000004661	Arid3b	-2.54306	1.91873	0.101561	1
ENSMUSG00000037075	Rnf139	-0.744805	4.56085	0.101628	1
ENSMUSG00000050708	Ftl1	-0.914045	4.41708	0.102268	1
ENSMUSG00000009614	Sardh	-1.55498	2.72463	0.102332	1
ENSMUSG00000074305	C230081A13Rik	0.594157	5.50125	0.102466	1
ENSMUSG00000052763	Zfp212	0.833547	4.10717	0.102748	1
ENSMUSG00000028443	Nudt2	1.13994	3.42921	0.10275	1
ENSMUSG00000049305	Ccdc71	0.732672	4.62707	0.102763	1
ENSMUSG00000036469	2001-03-01	-0.744153	5.32253	0.103009	1
ENSMUSG00000032604	Qars	-0.599723	5.25837	0.103014	1
ENSMUSG00000024830	Rps6kb2	0.832163	4.28791	0.103243	1
ENSMUSG00000000339	Rtcd1	0.741626	4.45021	0.10326	1
ENSMUSG00000023827	Agpat4	-0.532842	5.41578	0.103816	1
ENSMUSG00000032313	AI118078	1.5274	2.80155	0.103962	1
ENSMUSG00000001948	Spa17	1.53699	3.35881	0.104044	1
ENSMUSG00000058318	Phf21a	0.495432	6.40867	0.104049	1
ENSMUSG00000031425	Plp1	0.430969	9.4026	0.104123	1
ENSMUSG00000032940	Rbm11	1.22818	3.28383	0.104212	1
ENSMUSG00000010051	Hyal1	-3.16613	1.57983	0.104395	1
ENSMUSG00000020982	Nemf	0.387587	6.52409	0.104471	1
ENSMUSG00000064345	mt-Nd2	0.322361	11.1567	0.104505	1
ENSMUSG00000031959	Wdr59	-0.598428	4.99159	0.104508	1
ENSMUSG00000041236	Vps41	0.329377	7.26746	0.10465	1
ENSMUSG00000038807	Rap1gap2	-0.399806	6.35188	0.104659	1
ENSMUSG00000030681	Mvp	1.65012	3.42665	0.10477	1
ENSMUSG00000027580	BC006779	-1.33681	3.81049	0.104807	1
ENSMUSG00000033006	Sox10	0.921716	4.3757	0.105255	1
ENSMUSG00000030577	Cd22	-1.48345	2.52083	0.105586	1
ENSMUSG00000003355	Fkbp11	-3.10316	1.65064	0.105831	1
ENSMUSG00000036391	Sec24a	-0.786323	4.98746	0.105902	1
ENSMUSG00000093674	Rpl41	0.367927	7.28528	0.105947	1
ENSMUSG00000024081	Cebpz	0.532387	5.45634	0.10603	1
ENSMUSG00000034190	Chmp7	0.51739	5.94214	0.106129	1
ENSMUSG00000070136	Mir496	-2.87032	1.69246	0.10614	1
ENSMUSG00000075040	Zfp408	-1.42562	3.25712	0.106241	1
ENSMUSG00000030107	Usp18	-1.72853	3.90366	0.10625	1
ENSMUSG00000005148	Klf5	1.051	3.50636	0.106445	1
ENSMUSG00000033703	Fuk	-2.04551	2.19016	0.106489	1
ENSMUSG00000020994	Pnn	0.363827	7.75865	0.106776	1
ENSMUSG00000067377	Tspan6	1.07184	4.07605	0.106939	1
ENSMUSG00000027300	Ubox5	-1.6898	2.63179	0.10695	1
ENSMUSG00000032431	Crtap	-1.54547	2.75257	0.106951	1
ENSMUSG00000071661	Zbtb3	1.82277	2.15503	0.106976	1
ENSMUSG00000029595	Lhx5	0.918897	3.87925	0.107204	1
ENSMUSG00000085133	B930095G15Rik	-0.80295	4.83096	0.107238	1
ENSMUSG00000097667		-1.73887	2.25542	0.107421	1
ENSMUSG00000026064	Ptp4a1	-0.512711	5.72313	0.107429	1
ENSMUSG00000049232	Tigd2	-1.00277	3.95127	0.107575	1
ENSMUSG00000035032	Nek11	-2.81459	2.02084	0.107737	1
ENSMUSG00000028300	3110043O21Rik	0.758384	4.67045	0.107919	1
ENSMUSG00000084885	3010001F23Rik	2.22841	1.80049	0.108031	1
ENSMUSG00000049670	Morn4	-0.781108	4.57501	0.108052	1
ENSMUSG00000032314	Etfa	1.01938	3.83323	0.108076	1
ENSMUSG00000087361	0610043K17Rik	1.74622	2.72204	0.108142	1
ENSMUSG00000047810	Ccdc88b	-1.89891	2.96758	0.108177	1
ENSMUSG00000015980	Lrrc27	1.38069	3.19792	0.108392	1
ENSMUSG00000070283	Ndufaf3	0.952847	3.71321	0.108711	1
ENSMUSG00000032939	Nup93	-0.927904	4.15459	0.108767	1
ENSMUSG00000060780	Lrrtm1	0.761217	4.83332	0.108791	1
ENSMUSG00000018669	Cdk5rap3	0.966019	3.95651	0.108864	1
ENSMUSG00000032776	Mctp2	-4.83547	1.1881	0.108979	1
ENSMUSG00000026788	Zbtb43	-0.879636	4.46195	0.109083	1
ENSMUSG00000032115	Hyou1	-0.373653	7.19634	0.109085	1
ENSMUSG00000062470	5730577I03Rik	1.20266	3.05257	0.109129	1
ENSMUSG00000079450	3110007F17Rik	-1.11014	3.50416	0.109421	1
ENSMUSG00000068876	Cgn	-0.772817	4.54073	0.109773	1
ENSMUSG00000056145	AI504432	-1.0259	4.07844	0.109857	1
ENSMUSG00000010505	Myt1	-0.503492	5.69462	0.109959	1
ENSMUSG00000032525	Nktr	0.337405	7.87007	0.110064	1
ENSMUSG00000020671	Rab10	0.404679	6.64269	0.110094	1
ENSMUSG00000035805	Mlc1	-0.425804	6.12906	0.110127	1
ENSMUSG00000035529	Prdm4	1.02664	4.18327	0.110428	1
ENSMUSG00000025608	Podxl	-0.642555	5.10524	0.110497	1
ENSMUSG00000033022	Cdo1	-1.17314	3.35582	0.110588	1
ENSMUSG00000024049	Myom1	1.9636	2.47624	0.110713	1
ENSMUSG00000011658	Fuz	0.669446	4.83746	0.110728	1
ENSMUSG00000020889	Nr1d1	-0.57686	5.17947	0.110728	1
ENSMUSG00000027712	Anxa5	0.611024	5.69169	0.110852	1
ENSMUSG00000018931	Gm16515	-1.8563	2.2531	0.110918	1
ENSMUSG00000043629	1700019D03Rik	1.70758	2.63392	0.110942	1
ENSMUSG00000039201	Tbc1d25	-2.34176	2.2681	0.110958	1
ENSMUSG00000035275	Raver2	1.00576	3.72918	0.111007	1
ENSMUSG00000029053	Prkcz	0.515289	6.028	0.11102	1
ENSMUSG00000020198	Ap3d1	-0.299815	8.19813	0.111244	1
ENSMUSG00000022235	Cmbl	-1.05524	3.82907	0.111307	1
ENSMUSG00000024037	Wdr4	1.01556	3.74551	0.111359	1
ENSMUSG00000037926	Ssh2	-0.365408	6.54937	0.111362	1
ENSMUSG00000025234	Arih1	0.521373	5.95576	0.111638	1
ENSMUSG00000043372	Hexim2	-1.02808	3.65993	0.111676	1
ENSMUSG00000014496	Ankrd28	-0.774454	5.02144	0.111697	1
ENSMUSG00000012609	Ttll5	0.447343	5.95031	0.111897	1
ENSMUSG00000097707		-2.81922	1.57227	0.111941	1
ENSMUSG00000027643	Ghrh	-1.20829	3.27962	0.111947	1
ENSMUSG00000010044	Zmynd10	-1.81544	2.28778	0.11202	1
ENSMUSG00000071714	Csf2rb2	-1.23467	3.22652	0.112194	1
ENSMUSG00000004264	Phb2	0.6137	4.98824	0.112253	1
ENSMUSG00000024727	Trpm6	-3.02235	1.30378	0.112296	1
ENSMUSG00000021131		-0.902417	4.14736	0.112536	1
ENSMUSG00000032777	Gtf3c1	-0.325769	7.6141	0.112573	1
ENSMUSG00000031343	Gabra3	-0.436608	6.22341	0.112826	1
ENSMUSG00000043987	Cep164	0.67515	5.17405	0.112849	1
ENSMUSG00000020541	Tom1l1	-0.690411	4.59652	0.112889	1
ENSMUSG00000020841	Cpd	-0.46648	6.32612	0.113041	1
ENSMUSG00000036968	Cnpy4	0.949516	4.19365	0.113042	1
ENSMUSG00000003062	Stard3nl	0.830894	4.49468	0.113211	1
ENSMUSG00000021500	Ddx46	0.399804	6.88472	0.113222	1
ENSMUSG00000069895	Atxn1l	-0.653389	4.76705	0.113246	1
ENSMUSG00000028641	Lepre1	-1.129	3.11055	0.113263	1
ENSMUSG00000003226	Ranbp2	0.350636	7.7342	0.11332	1
ENSMUSG00000071226	Cecr2	-1.14265	3.38034	0.113342	1
ENSMUSG00000025245	Lztfl1	0.594754	5.37351	0.113403	1
ENSMUSG00000052428	Tmco1	0.419428	6.10698	0.113434	1
ENSMUSG00000017774	Myo1c	-0.79508	4.11345	0.113568	1
ENSMUSG00000029190	D5Ertd579e	0.359594	7.59927	0.113682	1
ENSMUSG00000089944		0.99198	3.68746	0.113756	1
ENSMUSG00000091337	Eid1	0.451011	6.21433	0.113808	1
ENSMUSG00000023938	Aars2	0.939965	3.66153	0.113835	1
ENSMUSG00000024581	Napg	0.405634	6.84745	0.113842	1
ENSMUSG00000020948	Klhl28	-1.33818	3.04201	0.11424	1
ENSMUSG00000039976	Tbc1d16	-0.710139	4.64235	0.114279	1
ENSMUSG00000023186	Vwa5a	-1.22014	4.58016	0.114383	1
ENSMUSG00000017718	Afmid	-3.5295	1.37806	0.114531	1
ENSMUSG00000021262	Evl	-0.425043	6.65923	0.114793	1
ENSMUSG00000054619	Mettl7a1	-0.996873	3.64782	0.114838	1
ENSMUSG00000022560	Slc52a2	-2.04736	2.47498	0.11484	1
ENSMUSG00000020130	Tbc1d15	-0.656573	5.13411	0.1149	1
ENSMUSG00000020946	Gosr2	-0.472095	5.59663	0.115024	1
ENSMUSG00000019518	Ap4m1	1.42474	3.1462	0.115027	1
ENSMUSG00000095595	Fam177a	-0.677176	4.61306	0.115041	1
ENSMUSG00000021116	Eif2s1	0.718303	4.91175	0.115135	1
ENSMUSG00000002105	Slc39a13	-1.07466	3.98304	0.115254	1
ENSMUSG00000087480	Gm15910	-4.22162	1.67638	0.11535	1
ENSMUSG00000024099	Ndufv2	0.434618	6.45189	0.115372	1
ENSMUSG00000021756	Il6st	-0.385644	6.38867	0.115434	1
ENSMUSG00000090015	Gm15446	-1.09972	4.13122	0.115454	1
ENSMUSG00000032625	Thsd7a	-0.456954	6.03429	0.115594	1
ENSMUSG00000015501	Hivep2	-0.404551	6.90655	0.115817	1
ENSMUSG00000028256	Odf2l	-0.978263	4.07524	0.115834	1
ENSMUSG00000034620	Tmem5	0.655075	4.81211	0.115875	1
ENSMUSG00000083674		1.7623	2.58753	0.116003	1
ENSMUSG00000044447	Dock5	-1.13149	4.01178	0.116142	1
ENSMUSG00000015092	Edf1	0.401973	6.52606	0.116289	1
ENSMUSG00000020469	Myl7	-3.36031	1.49986	0.116298	1
ENSMUSG00000023960	Enpp5	-0.404303	6.98994	0.116506	1
ENSMUSG00000044433	Camsap3	-0.870384	4.65483	0.116637	1
ENSMUSG00000032555	Topbp1	0.796433	4.17465	0.116779	1
ENSMUSG00000030655	Smg1	-0.310609	7.95285	0.116787	1
ENSMUSG00000046861	Hectd3	0.703069	5.44215	0.116798	1
ENSMUSG00000086212	Gm13845	2.12417	2.22822	0.116921	1
ENSMUSG00000042834	D0H4S114	0.827077	4.11262	0.116985	1
ENSMUSG00000025224	Gbf1	-0.37327	6.56713	0.117179	1
ENSMUSG00000009741	Ubp1	0.569451	5.83265	0.117223	1
ENSMUSG00000064397		-1.85539	2.28015	0.117281	1
ENSMUSG00000021704	Mtx3	-0.629358	5.16825	0.117639	1
ENSMUSG00000032469	Dbr1	0.908223	3.70946	0.117792	1
ENSMUSG00000034584	Exph5	-1.75569	2.50727	0.117824	1
ENSMUSG00000027977	Ndst3	1.31899	4.41667	0.117837	1
ENSMUSG00000028399	Ptprd	0.363671	7.59352	0.11805	1
ENSMUSG00000023206	Il15ra	2.16302	2.35559	0.118171	1
ENSMUSG00000045817	Zfp36l2	-0.827108	4.80888	0.118244	1
ENSMUSG00000090553	Snrpe	-0.966068	3.70848	0.118293	1
ENSMUSG00000021209	Ppp4r4	0.501483	5.56258	0.118358	1
ENSMUSG00000037070	Rbmxl1	0.69635	4.64407	0.118462	1
ENSMUSG00000042233		0.856919	4.06039	0.118546	1
ENSMUSG00000039646	Vasn	-1.49275	2.82823	0.118564	1
ENSMUSG00000038534	Osbpl7	-0.954887	3.88901	0.11859	1
ENSMUSG00000027971	Ndst4	-1.04456	4.07888	0.118635	1
ENSMUSG00000034640	Tiparp	-1.57945	3.32281	0.118717	1
ENSMUSG00000046139	Patl1	0.821438	4.63789	0.118722	1
ENSMUSG00000076258		-0.325741	13.0595	0.118922	1
ENSMUSG00000047502	Heatr8	-1.20308	3.07045	0.119029	1
ENSMUSG00000026213	Stk11ip	0.751022	4.49637	0.119129	1
ENSMUSG00000036568	BC032203	-0.532121	5.66644	0.119185	1
ENSMUSG00000057637	Prdm2	-0.396732	6.50428	0.119369	1
ENSMUSG00000024807	Syvn1	-0.550205	5.17607	0.119382	1
ENSMUSG00000022789	Dnm1l	0.346467	7.34666	0.119515	1
ENSMUSG00000024593	Megf10	0.925025	4.16166	0.119689	1
ENSMUSG00000027374	Mrps5	-0.520569	5.72338	0.119769	1
ENSMUSG00000081788		3.14228	1.40475	0.119866	1
ENSMUSG00000021007	Spata7	-0.881084	4.08143	0.119995	1
ENSMUSG00000020387	Phf15	-0.543064	6.00237	0.120187	1
ENSMUSG00000041729	Coro2b	0.428239	6.24796	0.120258	1
ENSMUSG00000017715	Pgs1	-0.841481	3.97478	0.120471	1
ENSMUSG00000064337		0.257648	16.2388	0.120513	1
ENSMUSG00000053483	Usp21	-0.689607	4.48634	0.12064	1
ENSMUSG00000030768	Disp1	-0.853558	4.20516	0.120663	1
ENSMUSG00000032020	Ubash3b	0.981744	3.70801	0.120718	1
ENSMUSG00000031403	Dkc1	0.611375	4.87444	0.120787	1
ENSMUSG00000029869	Ephb6	0.598435	5.1397	0.120834	1
ENSMUSG00000030268	Bcat1	0.365376	6.76235	0.120943	1
ENSMUSG00000025956	Mettl21a	-1.3196	3.26262	0.121085	1
ENSMUSG00000001128	Cfp	-1.7853	2.59695	0.121133	1
ENSMUSG00000024424	Ttc39c	0.638482	5.05639	0.121165	1
ENSMUSG00000021671	Poc5	0.775972	4.67492	0.121257	1
ENSMUSG00000047632	Fgfbp3	2.28362	2.11971	0.121325	1
ENSMUSG00000044934	Zfp367	-1.20202	2.96343	0.121422	1
ENSMUSG00000080810		3.61712	1.20947	0.121481	1
ENSMUSG00000035266	Helq	0.92169	3.79287	0.121627	1
ENSMUSG00000041837	Pdcd7	-0.673268	5.25629	0.121725	1
ENSMUSG00000022773	Ypel1	-1.34224	2.75625	0.121793	1
ENSMUSG00000097219		2.76776	1.57983	0.121883	1
ENSMUSG00000026172	Bcs1l	1.14595	3.4789	0.121962	1
ENSMUSG00000031930	Wwp2	0.603842	5.02587	0.121963	1
ENSMUSG00000048120	Entpd1	-0.986965	4.45935	0.122022	1
ENSMUSG00000085105	Gm12758	-3.14828	1.21494	0.122166	1
ENSMUSG00000058013	2011-09-01	-0.393189	6.57174	0.122218	1
ENSMUSG00000070462	Mesdc1	0.743829	4.72329	0.122353	1
ENSMUSG00000053783	1700016K19Rik	2.54211	1.65337	0.122388	1
ENSMUSG00000030518	Fam189a1	0.835837	4.11678	0.12264	1
ENSMUSG00000042501	Cpa6	0.483059	5.57252	0.122725	1
ENSMUSG00000012848	Rps5	0.352499	6.63075	0.122774	1
ENSMUSG00000025246	Tbl1x	-0.476432	6.17712	0.122815	1
ENSMUSG00000026707	Nsun6	-1.72129	2.99313	0.122906	1
ENSMUSG00000046311	Zfp62	0.494897	5.66185	0.122943	1
ENSMUSG00000029550	Sppl3	-0.619341	4.93241	0.123248	1
ENSMUSG00000025498	Irf7	-1.06002	4.40417	0.123297	1
ENSMUSG00000032012	Pvrl1	0.57718	5.12488	0.123598	1
ENSMUSG00000027194	Ttc17	0.556272	5.36094	0.123602	1
ENSMUSG00000053935		1.00136	3.49342	0.123676	1
ENSMUSG00000043019	Edem3	-0.425285	6.03481	0.123793	1
ENSMUSG00000031503	Col4a2	-0.430542	6.33921	0.123822	1
ENSMUSG00000038855	Itpkb	-0.43418	6.24497	0.123965	1
ENSMUSG00000063065	Mapk3	0.447256	5.81954	0.124227	1
ENSMUSG00000037957	Wdr20a	-0.865014	4.08182	0.124418	1
ENSMUSG00000053332	Gas5	0.413596	7.08227	0.124469	1
ENSMUSG00000029147	Ppm1g	0.398444	6.48758	0.12453	1
ENSMUSG00000028691	Prdx1	0.416006	6.39414	0.12458	1
ENSMUSG00000036009	Mettl25	-1.83026	2.12038	0.124885	1
ENSMUSG00000035311	Gnptab	0.461175	6.13572	0.124906	1
ENSMUSG00000022240	Ctnnd2	-0.332997	7.5765	0.125004	1
ENSMUSG00000062116	Zfp954	1.33218	2.73706	0.125182	1
ENSMUSG00000026857	Ntmt1	-1.12161	3.48629	0.12519	1
ENSMUSG00000035505	Cox18	-1.53273	2.47631	0.12523	1
ENSMUSG00000016239	Lonrf3	-0.667789	4.78425	0.125386	1
ENSMUSG00000001741	Il16	-1.34135	3.20624	0.125427	1
ENSMUSG00000052609	Plekhg3	-0.732314	4.44573	0.125481	1
ENSMUSG00000028980	H6pd	-1.55133	3.01953	0.125573	1
ENSMUSG00000079144	A130010J15Rik	1.80322	2.77245	0.125708	1
ENSMUSG00000047045	Tmem164	-0.648064	4.78988	0.125778	1
ENSMUSG00000001507	Itga3	-0.66814	4.79749	0.125813	1
ENSMUSG00000022994	Adcy6	-0.600065	5.60514	0.125945	1
ENSMUSG00000033900	Mtap9	0.346843	7.60535	0.126043	1
ENSMUSG00000085247	4930545L23Rik	-3.28511	1.56705	0.126118	1
ENSMUSG00000035011	Zbtb7a	-0.420367	6.20957	0.126173	1
ENSMUSG00000019699	Akt3	0.345844	7.0784	0.126216	1
ENSMUSG00000022372	Sla	-2.06066	2.42806	0.126233	1
ENSMUSG00000029470	P2rx4	1.15225	3.61449	0.126245	1
ENSMUSG00000036036	Zfp57	-0.821739	4.04862	0.126353	1
ENSMUSG00000017760	Ctsa	-0.557851	5.46556	0.126383	1
ENSMUSG00000040234	Tm7sf3	0.773399	4.33615	0.126502	1
ENSMUSG00000040701	Ap1g2	1.81243	2.28035	0.127004	1
ENSMUSG00000061979	Wbscr16	-1.78372	2.34691	0.127027	1
ENSMUSG00000073131	Vma21	-0.659506	4.64848	0.127176	1
ENSMUSG00000022962	Gart	-0.653634	4.69694	0.127194	1
ENSMUSG00000031290	Lrch2	0.448424	6.04531	0.127292	1
ENSMUSG00000038628	Polr3k	-0.651574	4.66428	0.127298	1
ENSMUSG00000028248	Sfrs18	0.287222	8.70026	0.127913	1
ENSMUSG00000045912	C2cd4c	-0.757322	4.60691	0.128156	1
ENSMUSG00000036306	Lzts1	1.01373	3.62332	0.128186	1
ENSMUSG00000041341	Atg2b	-0.334404	6.66823	0.128288	1
ENSMUSG00000006958	Chrd	-2.39364	1.95471	0.128557	1
ENSMUSG00000085586		-1.83543	2.28116	0.128638	1
ENSMUSG00000046449	C77370	0.385402	7.42103	0.12869	1
ENSMUSG00000034336	Ina	0.431669	6.76188	0.128787	1
ENSMUSG00000060739	Nsa2	0.490056	5.68001	0.128824	1
ENSMUSG00000075486	Commd6	-1.05931	3.43671	0.129129	1
ENSMUSG00000034653	Ythdc2	0.627674	5.07588	0.12931	1
ENSMUSG00000000884	Gnb1l	-2.64233	1.89033	0.129436	1
ENSMUSG00000022019	Tdrd3	-0.841955	4.084	0.129444	1
ENSMUSG00000027189	Trim44	0.297979	8.23645	0.12956	1
ENSMUSG00000058997	Vwa8	0.388836	6.26026	0.129578	1
ENSMUSG00000065304		0.842476	3.95715	0.12975	1
ENSMUSG00000086907		0.621296	5.03005	0.129774	1
ENSMUSG00000035900	Gramd4	-0.541681	5.66254	0.129819	1
ENSMUSG00000043259	Fam13c	-0.521016	5.57512	0.129877	1
ENSMUSG00000038369	Ncoa6	-0.396855	6.46195	0.12994	1
ENSMUSG00000028126	Pip5k1a	0.57879	4.99739	0.130102	1
ENSMUSG00000079020	Slc45a4	-0.609896	5.13443	0.130133	1
ENSMUSG00000031925	Maml2	-0.646713	5.01404	0.130298	1
ENSMUSG00000030432	Rpl28	0.554814	5.78926	0.130421	1
ENSMUSG00000025646	Atrip	-0.941678	4.16405	0.131279	1
ENSMUSG00000041623	D11Wsu47e	-1.20603	3.55264	0.131312	1
ENSMUSG00000086605	Gm14290	-0.906188	3.99493	0.131366	1
ENSMUSG00000036353	P2ry12	-1.0135	3.54112	0.131421	1
ENSMUSG00000028621	Cyb5rl	-1.86748	1.90226	0.131446	1
ENSMUSG00000061455	Stx17	0.757067	5.10114	0.131551	1
ENSMUSG00000028587	Orc1	2.14346	2.57877	0.131719	1
ENSMUSG00000047466	8030462N17Rik	-0.88329	4.40455	0.13191	1
ENSMUSG00000030314	Atg7	-0.806044	4.05995	0.13211	1
ENSMUSG00000028098	Rnf115	0.457933	5.59508	0.132129	1
ENSMUSG00000053644	Aldh7a1	-0.538847	5.45175	0.132132	1
ENSMUSG00000021290	2010107E04Rik	0.533451	5.06741	0.132226	1
ENSMUSG00000033991	Ttc37	-0.575078	5.16965	0.132444	1
ENSMUSG00000045348	Nyap1	-0.387896	6.36786	0.132518	1
ENSMUSG00000096210	H1f0	0.483105	5.60703	0.132598	1
ENSMUSG00000045009	Prrt3	-0.959133	3.69917	0.132657	1
ENSMUSG00000026767	Fam188a	0.961478	3.61341	0.132922	1
ENSMUSG00000021189	Atxn3	0.832812	4.12892	0.132947	1
ENSMUSG00000028763	Hspg2	1.08823	3.69005	0.132973	1
ENSMUSG00000037278	Tmem97	1.59068	2.16319	0.132974	1
ENSMUSG00000033065	Pfkm	-0.356998	7.33531	0.132977	1
ENSMUSG00000030579	Tyrobp	-1.39392	3.7228	0.133185	1
ENSMUSG00000023078	Cxcl13	-2.51246	2.3116	0.133198	1
ENSMUSG00000027104	Atf2	-0.362289	6.56148	0.133288	1
ENSMUSG00000049354	Dcaf7	-0.364354	7.13877	0.133396	1
ENSMUSG00000038545	Cul7	0.418791	6.33925	0.133412	1
ENSMUSG00000022621	Rabl2	0.561848	5.0348	0.133551	1
ENSMUSG00000037553	Zdhhc18	-0.967084	3.63045	0.133688	1
ENSMUSG00000034893	Cog3	-0.682442	4.75237	0.133746	1
ENSMUSG00000020219	Timm13	-0.821835	3.91433	0.134002	1
ENSMUSG00000025159	Mms19	-0.609399	4.82884	0.134094	1
ENSMUSG00000034973	Dopey1	-0.405211	6.11339	0.134112	1
ENSMUSG00000005267	Zfp287	0.790968	4.52305	0.134128	1
ENSMUSG00000031819	Emc8	-0.512856	5.26808	0.134556	1
ENSMUSG00000039990	2700050L05Rik	0.750182	4.67371	0.134589	1
ENSMUSG00000046229	Scand1	-0.869126	4.10156	0.134837	1
ENSMUSG00000030805	Stx4a	0.589315	4.95336	0.134863	1
ENSMUSG00000024870	Rab1b	-0.506898	5.53858	0.134875	1
ENSMUSG00000022023	Wbp4	-0.455709	5.90338	0.135198	1
ENSMUSG00000006850	Tmco6	-1.92352	2.28705	0.135421	1
ENSMUSG00000097225	AC107641.1	0.68198	4.96504	0.135604	1
ENSMUSG00000036955	2510003E04Rik	0.376057	6.82063	0.135863	1
ENSMUSG00000031232	Magt1	0.605381	4.7968	0.135955	1
ENSMUSG00000034248	Slc25a37	-1.09837	3.34011	0.135983	1
ENSMUSG00000026192	Atic	0.592192	4.88537	0.136074	1
ENSMUSG00000036356	Csgalnact1	-1.14019	3.7709	0.136101	1
ENSMUSG00000051335	Gfod1	-0.858538	4.5028	0.136222	1
ENSMUSG00000023992	Trem2	1.13575	3.56737	0.136367	1
ENSMUSG00000024353	2010001M09Rik	-2.88817	2.21988	0.136467	1
ENSMUSG00000001946	Esam	-1.79873	2.66619	0.136551	1
ENSMUSG00000022261	Sdc2	-0.487845	6.23836	0.13686	1
ENSMUSG00000033987	Dnahc17	-1.94995	2.41587	0.137071	1
ENSMUSG00000092021	Gbp11	3.11467	1.47284	0.137101	1
ENSMUSG00000086513	9130208D14Rik	2.43234	2.51731	0.137178	1
ENSMUSG00000019966	Kitl	-1.73179	2.97548	0.137454	1
ENSMUSG00000039007	Pgcp	-1.06914	4.01396	0.137507	1
ENSMUSG00000035407	Kank4	-1.59392	2.56624	0.137528	1
ENSMUSG00000025658	Cnksr2	-0.49453	6.53178	0.137574	1
ENSMUSG00000034957	Cebpa	-1.35555	2.99816	0.137643	1
ENSMUSG00000027273	Snap25	0.312441	9.8035	0.137753	1
ENSMUSG00000037513		-0.569527	5.49125	0.137989	1
ENSMUSG00000071713	Csf2rb	2.37287	1.95435	0.138088	1
ENSMUSG00000042302	Ehbp1	0.347903	6.57468	0.138367	1
ENSMUSG00000037103	Dcaf15	-0.982692	3.52893	0.138428	1
ENSMUSG00000026322	Htr4	-1.52577	2.31613	0.138634	1
ENSMUSG00000085667	Gm12992	4.59515	0.981169	0.138668	1
ENSMUSG00000067942	Zfp160	0.966674	3.81206	0.138714	1
ENSMUSG00000026880	Stom	1.35757	3.07958	0.13882	1
ENSMUSG00000014907	Naf1	1.1794	3.96445	0.138861	1
ENSMUSG00000053141	Ptprt	0.329839	7.28539	0.138931	1
ENSMUSG00000020922	Lsm12	0.623754	4.8303	0.138932	1
ENSMUSG00000085963		-0.821593	4.12621	0.139198	1
ENSMUSG00000034732	Pabpc5	-1.74475	2.48312	0.13924	1
ENSMUSG00000037235	Mxd4	-0.556281	5.34699	0.139409	1
ENSMUSG00000015843	Rxrg	0.764812	5.08213	0.139424	1
ENSMUSG00000001467	Cyp51	-0.539326	5.38045	0.139529	1
ENSMUSG00000025409	Mbd6	-0.63879	5.01612	0.139613	1
ENSMUSG00000051177	Plcb1	0.40666	6.66111	0.139664	1
ENSMUSG00000032826	Ank2	0.281334	9.25019	0.139741	1
ENSMUSG00000026639	Lamb3	-1.00525	3.78121	0.13978	1
ENSMUSG00000041263	Rusc1	0.451969	6.07594	0.140066	1
ENSMUSG00000035944	Ttc38	-1.62865	2.0791	0.140299	1
ENSMUSG00000028125	Abca4	-2.48355	1.82177	0.140412	1
ENSMUSG00000064080	Fbln2	-1.37751	2.99539	0.140434	1
ENSMUSG00000020163	Uqcr11	0.564836	5.21804	0.14094	1
ENSMUSG00000069520	Tmem19	-0.934293	3.83216	0.141012	1
ENSMUSG00000042642	Flad1	-0.849202	3.90385	0.141312	1
ENSMUSG00000049760	2410015M20Rik	0.636865	4.86884	0.141312	1
ENSMUSG00000010142	Tnfrsf13b	-2.6219	1.63183	0.141328	1
ENSMUSG00000062421	Arf2	-0.668539	4.49714	0.141349	1
ENSMUSG00000048142	Nat8l	0.446049	6.05677	0.141536	1
ENSMUSG00000047649	Cd3eap	-0.643701	4.76545	0.141541	1
ENSMUSG00000040952	Rps19	0.427186	6.58893	0.141665	1
ENSMUSG00000033918	Parl	-0.769389	4.12442	0.141674	1
ENSMUSG00000031596	Slc7a2	-0.815751	4.76722	0.141754	1
ENSMUSG00000020135	Apc2	-0.341709	7.49349	0.141898	1
ENSMUSG00000074264	Amy1	-0.682806	4.3101	0.142002	1
ENSMUSG00000025869	Nop16	-0.857092	4.10759	0.142251	1
ENSMUSG00000073678	Pgap1	0.400684	6.42517	0.142319	1
ENSMUSG00000025314	Ptprj	-0.376387	6.44449	0.142582	1
ENSMUSG00000054850	Ncrna00086	0.74869	4.47427	0.142595	1
ENSMUSG00000022550	Adck5	-1.55419	2.94652	0.142679	1
ENSMUSG00000044337	Cxcr7	-1.76562	2.40109	0.14269	1
ENSMUSG00000057367	Birc2	-0.591594	5.26936	0.142747	1
ENSMUSG00000059714	Flot1	-0.401739	6.22631	0.142755	1
ENSMUSG00000060708	Bloc1s4	1.55209	2.67234	0.142795	1
ENSMUSG00000030225	Dera	-2.67014	2.13099	0.14287	1
ENSMUSG00000021114	Atp6v1d	0.322833	7.61215	0.142977	1
ENSMUSG00000090083	Rnf8	0.505837	5.68276	0.143335	1
ENSMUSG00000050558	Prokr2	-1.70837	3.16924	0.143369	1
ENSMUSG00000032023	4931429I11Rik	-1.30735	3.13449	0.143419	1
ENSMUSG00000029703	Lrwd1	1.07753	3.4264	0.143436	1
ENSMUSG00000019890	Nts	-0.971002	3.80966	0.143512	1
ENSMUSG00000065126	Snord104	0.990327	3.85352	0.143678	1
ENSMUSG00000073664	Nbeal1	-0.383409	6.23185	0.143733	1
ENSMUSG00000087177	E130307A14Rik	-0.738528	4.48724	0.14376	1
ENSMUSG00000036986	Pml	-1.16574	3.53506	0.14381	1
ENSMUSG00000029310	Nudt9	0.463636	5.89493	0.143887	1
ENSMUSG00000020528	Prpsap2	-0.743072	4.35592	0.143898	1
ENSMUSG00000059772	Slx1b	-1.39302	2.49582	0.144036	1
ENSMUSG00000034071	Zfp551	-1.12254	3.32731	0.14408	1
ENSMUSG00000020437	Myo1g	-2.56455	2.43781	0.144112	1
ENSMUSG00000063382	Bcl9l	-0.523625	5.49788	0.144199	1
ENSMUSG00000024026	Glo1	0.523897	5.3529	0.144223	1
ENSMUSG00000028622	Mrpl37	-0.707024	4.59079	0.144225	1
ENSMUSG00000027680	Fxr1	0.339082	6.70647	0.144244	1
ENSMUSG00000043340	6530409C15Rik	2.99736	1.55039	0.144302	1
ENSMUSG00000037214	Thap1	-1.18495	3.29429	0.14431	1
ENSMUSG00000052926	Rnaseh2a	-0.880827	3.60493	0.144344	1
ENSMUSG00000030789	Itgax	-2.61346	2.02353	0.14437	1
ENSMUSG00000049960	Mrps16	1.20032	3.70904	0.144419	1
ENSMUSG00000086675	9430029A11Rik	2.01406	2.1377	0.144444	1
ENSMUSG00000034867	Ankrd27	-1.01705	4.27197	0.144498	1
ENSMUSG00000025510	Cd151	-0.913546	3.74797	0.144511	1
ENSMUSG00000089417		0.441997	5.89461	0.144539	1
ENSMUSG00000030894	Tpp1	0.525951	5.06589	0.144638	1
ENSMUSG00000047221	Fam185a	-0.805293	3.87299	0.1448	1
ENSMUSG00000025583	Rptor	-0.44127	6.03411	0.145062	1
ENSMUSG00000027297	Ltk	-1.75228	2.44872	0.145083	1
ENSMUSG00000022912	Pros1	-0.913279	4.11708	0.14515	1
ENSMUSG00000034755	Pcdh11x	-0.442118	5.55688	0.145278	1
ENSMUSG00000043496	Tril	-0.460936	5.63038	0.145386	1
ENSMUSG00000073434	Wdr90	-1.53948	2.59532	0.145453	1
ENSMUSG00000090358		-3.13192	1.69729	0.14584	1
ENSMUSG00000078945	Naip2	-1.72069	2.21779	0.145844	1
ENSMUSG00000089651		1.24553	2.91126	0.14593	1
ENSMUSG00000062012	Zfp13	-0.963912	3.82418	0.145963	1
ENSMUSG00000004642	Slbp	-0.522413	5.40387	0.145982	1
ENSMUSG00000033307	Mif	0.62666	5.2762	0.146074	1
ENSMUSG00000021556	Golm1	-0.956067	3.85215	0.146096	1
ENSMUSG00000025940	Tmem70	0.699537	4.32161	0.146171	1
ENSMUSG00000044951	Mylk4	0.743285	4.185	0.146225	1
ENSMUSG00000042109	Csdc2	0.401518	6.31593	0.146285	1
ENSMUSG00000020052	Ascl1	2.32687	1.66835	0.146481	1
ENSMUSG00000031137	Fgf13	-0.529493	5.42432	0.146573	1
ENSMUSG00000032565	Nudt16	1.19731	2.87347	0.146612	1
ENSMUSG00000026208	Des	-2.63265	1.31746	0.146749	1
ENSMUSG00000054051	Ercc6	0.67552	4.85949	0.146763	1
ENSMUSG00000067150	Xpo5	0.488557	5.78442	0.146831	1
ENSMUSG00000068129	Cst7	-2.90201	1.72355	0.146941	1
ENSMUSG00000016552	Foxred2	-0.766895	4.43003	0.146963	1
ENSMUSG00000087143	A830082K12Rik	-1.41317	2.56974	0.147008	1
ENSMUSG00000066278	Vps37b	1.22327	3.24698	0.147075	1
ENSMUSG00000029524	Sirt4	1.06546	3.25036	0.147146	1
ENSMUSG00000006522	Itih3	-0.401375	7.99937	0.147226	1
ENSMUSG00000028351	Dbc1	0.340693	6.70031	0.14725	1
ENSMUSG00000026798	Coq4	-1.31801	2.72531	0.147627	1
ENSMUSG00000027014	Cwc22	0.558396	5.09735	0.147721	1
ENSMUSG00000086877	A230072C01Rik	2.22269	1.73314	0.147807	1
ENSMUSG00000072774	Zfp951	3.01482	1.41748	0.147952	1
ENSMUSG00000003033	Ap1m1	0.511633	6.10309	0.147964	1
ENSMUSG00000027942		-0.587104	4.93943	0.148123	1
ENSMUSG00000097732	AC122821.2	-1.68392	2.24808	0.148207	1
ENSMUSG00000053062	Jam2	-0.548859	4.91087	0.148252	1
ENSMUSG00000031370	Zrsr2	0.374872	6.54952	0.148262	1
ENSMUSG00000041842	Fhdc1	-1.40941	2.61745	0.148287	1
ENSMUSG00000024677	Ms4a6b	-2.87738	1.9807	0.148339	1
ENSMUSG00000025134	Alyref	0.680306	4.81171	0.148467	1
ENSMUSG00000039239	Tgfb2	-0.815097	3.97044	0.148501	1
ENSMUSG00000009013	Dynll1	0.305768	7.00452	0.148535	1
ENSMUSG00000059447	Hadhb	0.674647	4.29515	0.148543	1
ENSMUSG00000037885	Stk35	-0.611615	4.8571	0.148806	1
ENSMUSG00000038305	Spats2l	0.528621	5.20486	0.148833	1
ENSMUSG00000068394	Cep152	-1.0595	3.25297	0.14886	1
ENSMUSG00000045087	S1pr5	1.28743	3.22045	0.148957	1
ENSMUSG00000022842	Ece2	-0.493229	6.38918	0.148995	1
ENSMUSG00000037846	Rtkn2	-1.85094	2.04617	0.149168	1
ENSMUSG00000037010	Apln	-1.29208	2.90298	0.149178	1
ENSMUSG00000022416	Cacna1i	-0.402894	5.92523	0.149208	1
ENSMUSG00000039048	Foxred1	0.726833	4.35393	0.149242	1
ENSMUSG00000087006	Gm13889	1.7223	2.4583	0.149314	1
ENSMUSG00000035372	1810055G02Rik	0.88502	3.67255	0.149345	1
ENSMUSG00000041697	Cox6a1	0.369208	6.66174	0.14939	1
ENSMUSG00000021843	Ktn1	0.272217	8.15798	0.149419	1
ENSMUSG00000074039	4930520O04Rik	1.6532	2.62784	0.14946	1
ENSMUSG00000058388	Phtf1	-0.503438	5.55052	0.149561	1
ENSMUSG00000026333	Gin1	1.15918	2.91239	0.149637	1
ENSMUSG00000027852	Nras	0.984918	3.74021	0.149666	1
ENSMUSG00000024576	Csnk1a1	-0.313434	7.65267	0.149784	1
ENSMUSG00000026238	Ptma	0.361382	6.55835	0.149938	1
ENSMUSG00000024712	Rfk	-0.611425	4.87097	0.150027	1
ENSMUSG00000035829	Ppp1r26	0.468086	5.62307	0.150041	1
ENSMUSG00000041740	Rnf10	-0.325092	6.93397	0.15006	1
ENSMUSG00000029392	Rilpl1	0.647172	4.73568	0.150173	1
ENSMUSG00000022543	4930451G09Rik	-1.60425	2.38815	0.150208	1
ENSMUSG00000082519		-1.88001	1.99076	0.150248	1
ENSMUSG00000063458	1700112E06Rik	-3.04979	1.23565	0.150339	1
ENSMUSG00000086286		3.73189	1.41352	0.150348	1
ENSMUSG00000022193	Psmb5	0.650264	4.72637	0.150528	1
ENSMUSG00000018507	Trpv2	-0.717079	4.41266	0.150553	1
ENSMUSG00000037965	Zc3h7a	0.579413	5.76769	0.15072	1
ENSMUSG00000062960	Kdr	0.882055	3.75336	0.150853	1
ENSMUSG00000044864	Ankrd50	-0.344978	6.64909	0.151037	1
ENSMUSG00000033721	Vav3	1.1185	3.13117	0.151062	1
ENSMUSG00000024181	Mrpl28	0.790023	4.36232	0.151134	1
ENSMUSG00000004366	Sst	0.681845	6.90488	0.15125	1
ENSMUSG00000052656	Rnf103	0.490795	5.6027	0.151293	1
ENSMUSG00000025867	Cplx2	0.322871	7.77461	0.151314	1
ENSMUSG00000031226	2610029G23Rik	0.576396	4.8495	0.151398	1
ENSMUSG00000043090	Zfp866	0.7363	4.65044	0.151446	1
ENSMUSG00000029033	Acap3	-0.621963	4.92286	0.15145	1
ENSMUSG00000034892	Rps29	0.388415	6.21391	0.151451	1
ENSMUSG00000097462	AC136008.1	1.13677	3.51012	0.151519	1
ENSMUSG00000038583	Pln	-2.30901	1.73087	0.151545	1
ENSMUSG00000037341	Slc9a7	-0.516655	5.4346	0.151618	1
ENSMUSG00000062300	Pvrl2	-1.3718	3.05994	0.1519	1
ENSMUSG00000004099	Dnmt1	0.325068	6.74408	0.151971	1
ENSMUSG00000047412	Zbtb44	0.46966	5.55042	0.152163	1
ENSMUSG00000053007	Creb5	-1.5295	2.33548	0.152331	1
ENSMUSG00000047261	Gap43	0.288055	8.14799	0.152382	1
ENSMUSG00000020638	Cmpk2	-0.536561	5.03181	0.152389	1
ENSMUSG00000074283	Zfp109	0.99131	3.7828	0.152417	1
ENSMUSG00000024150	Mcfd2	0.371981	6.31368	0.152597	1
ENSMUSG00000049507		3.26171	0.971911	0.152597	1
ENSMUSG00000093565	2610019E17Rik	1.62037	2.10384	0.152627	1
ENSMUSG00000042446	Zmym4	0.334401	6.58861	0.152787	1
ENSMUSG00000029142	Mrpl33	0.790877	4.06228	0.152817	1
ENSMUSG00000028973	Abcb8	-0.787835	4.11846	0.152835	1
ENSMUSG00000034744	Nagk	0.652348	4.68197	0.153055	1
ENSMUSG00000053040	Aph1c	-1.67849	2.22544	0.153057	1
ENSMUSG00000030917	Tmem159	1.59638	2.34512	0.153129	1
ENSMUSG00000026786	Apbb1ip	-1.33445	3.29133	0.153162	1
ENSMUSG00000036046	5031439G07Rik	-0.309628	6.78404	0.153232	1
ENSMUSG00000097048	AC158662.2	-1.2164	2.84693	0.153263	1
ENSMUSG00000097548	AC122929.1	-3.16447	1.26272	0.153268	1
ENSMUSG00000074876		-2.91102	1.51515	0.153601	1
ENSMUSG00000022359	Wdyhv1	1.45732	2.76702	0.153607	1
ENSMUSG00000038879	Nipal2	-1.31716	2.64196	0.153696	1
ENSMUSG00000090290	Gm17296	-1.82019	2.90351	0.153786	1
ENSMUSG00000056380	Gpr50	-1.31427	2.81552	0.154091	1
ENSMUSG00000091534	Gm17195	-3.16837	1.68586	0.15425	1
ENSMUSG00000039530	Tusc3	-0.3558	6.68253	0.154308	1
ENSMUSG00000073902	Gm1966	-1.96163	3.16414	0.154323	1
ENSMUSG00000060679	Mrps9	0.549061	5.05915	0.15454	1
ENSMUSG00000030545	Pex11a	2.5933	1.91714	0.154598	1
ENSMUSG00000025170	Rab40b	-2.10867	1.82781	0.154771	1
ENSMUSG00000000794	Kcnn3	-0.572413	4.97634	0.154895	1
ENSMUSG00000038375	Trp53inp2	0.434302	5.6588	0.154922	1
ENSMUSG00000029128	Rab28	0.553631	5.10629	0.154999	1
ENSMUSG00000033972	Zfp944	1.24869	3.51818	0.155014	1
ENSMUSG00000022110	Sucla2	0.352871	6.73848	0.155234	1
ENSMUSG00000074507	Gm14340	-2.05401	1.89627	0.155279	1
ENSMUSG00000047875	Gpr157	-0.965533	3.34251	0.155295	1
ENSMUSG00000050552	0910001L09Rik	0.892755	3.50146	0.155433	1
ENSMUSG00000036019	Tmtc2	0.850452	4.30707	0.155589	1
ENSMUSG00000039680	Mrps6	0.711007	4.19068	0.155784	1
ENSMUSG00000073616	Myeov2	0.704557	4.3991	0.156062	1
ENSMUSG00000022262	Dnahc5	0.966003	4.03665	0.156189	1
ENSMUSG00000008855	Hdac5	0.338372	6.69539	0.156242	1
ENSMUSG00000092392		1.52118	2.30443	0.156244	1
ENSMUSG00000041592	Sdk2	-0.497442	5.7323	0.156373	1
ENSMUSG00000056872		-2.33973	1.88741	0.156437	1
ENSMUSG00000074867	Zfp808	3.47605	1.48671	0.156497	1
ENSMUSG00000022217	Emc9	0.736217	4.37478	0.156516	1
ENSMUSG00000000628	Hk2	-0.970457	4.07024	0.156627	1
ENSMUSG00000024222	Fkbp5	-0.768401	4.46768	0.156885	1
ENSMUSG00000027650	Tti1	-0.892638	4.04814	0.156889	1
ENSMUSG00000053889	A130066N16Rik	-0.82953	4.84239	0.156908	1
ENSMUSG00000077505		1.28141	2.54671	0.157043	1
ENSMUSG00000040990	Sh3kbp1	0.384975	6.64622	0.157158	1
ENSMUSG00000050565	Tor1aip2	-1.13404	3.98221	0.157238	1
ENSMUSG00000062115	Rai1	-0.405494	6.10056	0.157283	1
ENSMUSG00000001627	Ifrd1	0.831818	3.77973	0.157302	1
ENSMUSG00000079562	Maea	-0.411995	6.27254	0.157436	1
ENSMUSG00000070287	Tmem22	0.64709	4.81563	0.157569	1
ENSMUSG00000008384	Sertad1	3.41826	1.13196	0.157585	1
ENSMUSG00000001089	Luzp1	-0.455924	5.9749	0.15759	1
ENSMUSG00000022704	Qtrtd1	0.95769	3.43921	0.157645	1
ENSMUSG00000005354	Txn2	0.476668	5.32856	0.157696	1
ENSMUSG00000010097		-0.413992	5.85234	0.15772	1
ENSMUSG00000015149	Sirt2	0.416562	6.06494	0.157776	1
ENSMUSG00000071552	Tigit	-0.749412	4.08629	0.157866	1
ENSMUSG00000071660	Ttc9c	0.828449	4.49071	0.15788	1
ENSMUSG00000032278	Paqr5	2.81935	1.81896	0.157925	1
ENSMUSG00000035762	Tmem161b	1.19728	3.22645	0.158298	1
ENSMUSG00000068735	Trp53i11	-0.326325	6.89719	0.158303	1
ENSMUSG00000095562	CR536618.1	2.00188	1.69216	0.158376	1
ENSMUSG00000018102	Hist1h2bc	0.896757	3.72982	0.158417	1
ENSMUSG00000054309	Cpsf3	0.388095	6.12676	0.158606	1
ENSMUSG00000027583	Zbtb46	1.10686	3.5891	0.158654	1
ENSMUSG00000030688	Stard10	-0.744436	4.30762	0.15898	1
ENSMUSG00000013275	Slc41a1	0.630806	5.22335	0.158986	1
ENSMUSG00000081448		-2.5254	1.47426	0.159061	1
ENSMUSG00000054428	Atpif1	0.439622	6.0211	0.159123	1
ENSMUSG00000073563	Csnk1g3	0.412849	5.77623	0.159205	1
ENSMUSG00000044749	Abca6	2.54176	1.83442	0.159244	1
ENSMUSG00000043463	Rab9b	-0.341348	6.59411	0.159279	1
ENSMUSG00000028373	Astn2	-0.421188	6.21129	0.159409	1
ENSMUSG00000046727	0610010O12Rik	0.812687	4.14163	0.159422	1
ENSMUSG00000057649	Brd9	0.312473	6.76442	0.159441	1
ENSMUSG00000070425	Trpc2	-0.826198	3.81694	0.159488	1
ENSMUSG00000045896	Paip2b	0.417771	6.05748	0.15951	1
ENSMUSG00000080316	Ncrna00085	-0.479723	5.80381	0.159625	1
ENSMUSG00000019210	Atp6v1e1	0.339423	7.12169	0.159776	1
ENSMUSG00000054099	Slc25a40	-1.26692	2.82049	0.159816	1
ENSMUSG00000036879	Phkb	-0.591484	5.20844	0.159831	1
ENSMUSG00000027774	Gfm1	0.485057	5.59353	0.159875	1
ENSMUSG00000041890	Git2	-0.441297	5.65802	0.159996	1
ENSMUSG00000027274	Mkks	0.947943	3.36885	0.160068	1
ENSMUSG00000056220	Pla2g4a	1.59735	3.07156	0.160173	1
ENSMUSG00000039621	Prex1	0.433788	6.45778	0.160185	1
ENSMUSG00000071076	Jund	-0.536333	5.90807	0.160287	1
ENSMUSG00000042997	Nhlrc3	-1.36451	3.29237	0.160334	1
ENSMUSG00000042042	Csgalnact2	-0.76221	4.01187	0.160397	1
ENSMUSG00000030869	Ndufab1	0.428206	5.78971	0.16054	1
ENSMUSG00000021337	Scgn	-1.53236	2.6135	0.160579	1
ENSMUSG00000015341	Golga7	0.490509	5.28669	0.160757	1
ENSMUSG00000039109	F13a1	-2.80459	1.82439	0.160771	1
ENSMUSG00000009406	Elk1	-0.562395	5.08773	0.160816	1
ENSMUSG00000085566		-0.89661	3.51356	0.160844	1
ENSMUSG00000032855	Pkd1	-0.335947	6.92972	0.161088	1
ENSMUSG00000027933	Ints3	0.422294	5.83469	0.161113	1
ENSMUSG00000024795	Kif20b	1.90129	1.8384	0.16119	1
ENSMUSG00000052395	Rft1	1.4824	2.73231	0.161207	1
ENSMUSG00000032199	Polr2m	-0.322502	6.82058	0.161265	1
ENSMUSG00000021846	Peli2	-0.543383	4.87489	0.161289	1
ENSMUSG00000033256	Shf	-1.33731	3.0108	0.161321	1
ENSMUSG00000035107	Dcbld2	-0.5901	5.47936	0.161377	1
ENSMUSG00000053552	Ebf4	-0.637275	4.7306	0.161424	1
ENSMUSG00000025597	Klhl4	1.07429	3.29509	0.161703	1
ENSMUSG00000041607	Mbp	0.373652	8.6781	0.161781	1
ENSMUSG00000060989		-4.35838	0.779889	0.161832	1
ENSMUSG00000074649	BC029722	0.528629	5.15524	0.161915	1
ENSMUSG00000045248	Med26	-1.01553	3.31797	0.162076	1
ENSMUSG00000028581	Laptm5	-0.921836	4.66282	0.162081	1
ENSMUSG00000063428	Ddo	0.968143	3.47118	0.162153	1
ENSMUSG00000031133	Arhgef6	0.64442	4.68646	0.162205	1
ENSMUSG00000049796	Crh	-3.48438	1.63531	0.162282	1
ENSMUSG00000026234	Ncl	0.250575	9.37377	0.162294	1
ENSMUSG00000031918	Mtmr2	-0.565226	5.31392	0.162721	1
ENSMUSG00000043154	Ppp2r3a	0.397435	5.76199	0.162879	1
ENSMUSG00000068270	Shroom4	-1.48556	2.46233	0.162914	1
ENSMUSG00000032840	2410131K14Rik	-0.595238	4.84758	0.162925	1
ENSMUSG00000020846	Fam101b	-1.14535	3.05148	0.162948	1
ENSMUSG00000097080	AC133646.1	3.50906	1.30464	0.163046	1
ENSMUSG00000002345		0.689035	4.35513	0.163407	1
ENSMUSG00000055737	Ghr	-0.731254	4.89391	0.163454	1
ENSMUSG00000041215	Yeats2	0.457836	5.57472	0.163645	1
ENSMUSG00000035164	Zc3h12c	-0.548631	5.10055	0.16367	1
ENSMUSG00000036502	Fam70a	-0.406333	6.4758	0.163694	1
ENSMUSG00000031627	Irf2	0.668525	4.99157	0.163717	1
ENSMUSG00000027466	Rbck1	-0.454617	5.67747	0.163951	1
ENSMUSG00000018199	Trove2	-0.396913	5.98968	0.164022	1
ENSMUSG00000024480	Ap3s1	0.673225	4.40018	0.164062	1
ENSMUSG00000090286		-0.632453	4.90382	0.164357	1
ENSMUSG00000036087	Slain2	0.690308	4.35091	0.1644	1
ENSMUSG00000043131	Mob1a	0.924177	4.56688	0.164425	1
ENSMUSG00000071659	Hnrnpul2	-0.277928	7.60336	0.164432	1
ENSMUSG00000036256	Igfbp7	-1.20116	3.01695	0.164465	1
ENSMUSG00000026928	Card9	2.67893	1.95607	0.164501	1
ENSMUSG00000022601	Rpl24	0.281047	7.54625	0.164545	1
ENSMUSG00000022361	Zhx1	-0.387217	6.33588	0.164547	1
ENSMUSG00000037740	Mrps26	-0.509567	5.31999	0.164702	1
ENSMUSG00000038312	Edem2	1.33992	3.04279	0.164819	1
ENSMUSG00000045761	Fam179a	0.975567	3.75218	0.164835	1
ENSMUSG00000045374	Wdr81	0.583218	4.90217	0.164853	1
ENSMUSG00000018476	Kdm6b	0.379793	6.23557	0.164874	1
ENSMUSG00000006906	Stambp	0.623705	4.4275	0.164969	1
ENSMUSG00000030224	Strap	0.312213	6.99675	0.165123	1
ENSMUSG00000058447	Zfp82	1.25969	2.55424	0.165174	1
ENSMUSG00000042410	Agps	0.549496	5.1473	0.165233	1
ENSMUSG00000030357	Fkbp4	0.311963	7.43161	0.165289	1
ENSMUSG00000035898	Uba6	-0.582178	5.12416	0.165376	1
ENSMUSG00000024835	Coro1b	-0.629705	4.63965	0.165491	1
ENSMUSG00000071350	Setdb2	1.08409	3.25772	0.165535	1
ENSMUSG00000027255	Arfgap2	-0.981897	3.84906	0.165652	1
ENSMUSG00000028576	Ift74	0.398012	5.72235	0.16568	1
ENSMUSG00000044150	A830080D01Rik	-0.862873	4.05669	0.16582	1
ENSMUSG00000039963	Ccdc40	-1.02448	4.43383	0.165837	1
ENSMUSG00000021737	Psmd6	0.379292	6.03967	0.166053	1
ENSMUSG00000061601	Pclo	0.265235	9.78271	0.166304	1
ENSMUSG00000092773		0.520395	5.75617	0.166346	1
ENSMUSG00000024054	Smchd1	0.416101	6.05488	0.16643	1
ENSMUSG00000042213	Zfand4	-1.65233	2.9623	0.166468	1
ENSMUSG00000030583	Sipa1l3	-0.421632	5.70206	0.166531	1
ENSMUSG00000097263		-1.49117	2.57751	0.166661	1
ENSMUSG00000004665	Cnn2	2.10194	1.90216	0.166719	1
ENSMUSG00000026649	1700009P17Rik	-1.66133	2.87105	0.166832	1
ENSMUSG00000062270	Morf4l1	0.299635	7.74292	0.166956	1
ENSMUSG00000043456	Zfp536	0.660572	4.61538	0.167454	1
ENSMUSG00000028106	Rprd2	-0.335176	6.56544	0.167929	1
ENSMUSG00000059482	2610301B20Rik	0.663064	5.13689	0.1681	1
ENSMUSG00000037851	Iars	0.629989	5.67497	0.168167	1
ENSMUSG00000038539	Atf5	1.05702	3.15263	0.168226	1
ENSMUSG00000024976	Shoc2	0.409442	6.10758	0.168234	1
ENSMUSG00000027673	Ndufb5	0.430134	5.72695	0.168381	1
ENSMUSG00000024661	Fth1	0.278019	8.75225	0.168448	1
ENSMUSG00000086708	Gm15577	2.45202	1.58994	0.168509	1
ENSMUSG00000002668	Dennd1c	-2.84816	1.39118	0.168687	1
ENSMUSG00000031129	Slc9a9	-0.793375	3.84961	0.168709	1
ENSMUSG00000035885	Cox8a	0.302358	7.10409	0.16871	1
ENSMUSG00000087598	Zfp111	0.83833	3.97007	0.168887	1
ENSMUSG00000015733	Capza2	0.355143	6.87798	0.168941	1
ENSMUSG00000032372	Plscr2	-1.49673	2.66792	0.169049	1
ENSMUSG00000039157	Fam102a	0.499859	5.46383	0.16906	1
ENSMUSG00000020570	Sypl	-0.70389	4.15251	0.169117	1
ENSMUSG00000053113	Socs3	1.15466	3.1378	0.169171	1
ENSMUSG00000003617	Cp	-0.889338	3.93325	0.169299	1
ENSMUSG00000034648	Lrrn1	-0.399172	5.81482	0.169476	1
ENSMUSG00000092500		-2.40143	1.63427	0.169486	1
ENSMUSG00000030098	Grip2	0.749301	4.03536	0.169571	1
ENSMUSG00000028180	Zranb2	0.267153	7.83144	0.169591	1
ENSMUSG00000097430	AC020973.1	1.29987	2.59251	0.169601	1
ENSMUSG00000054843	Atrnl1	-0.530541	5.35185	0.169729	1
ENSMUSG00000025815	Dhtkd1	-0.819363	3.86822	0.169731	1
ENSMUSG00000046532	Ar	-0.423431	6.20968	0.169802	1
ENSMUSG00000052102	Gnpda1	0.803288	4.08013	0.169874	1
ENSMUSG00000027427	Polr3f	0.690909	4.4129	0.169986	1
ENSMUSG00000066235	Gtdc2	-0.595501	4.99822	0.170017	1
ENSMUSG00000005237	Dnahc2	-1.31425	2.78399	0.170226	1
ENSMUSG00000001376	Ccdc132	-0.418272	5.75877	0.170252	1
ENSMUSG00000001289	Pfdn5	0.377949	6.34233	0.170262	1
ENSMUSG00000020923	Ubtf	-0.359094	6.54871	0.170463	1
ENSMUSG00000004565	Pnpla6	-0.483599	5.51151	0.170605	1
ENSMUSG00000017057	Il13ra1	-0.859192	4.06484	0.170641	1
ENSMUSG00000049265	Kcnk3	0.790165	4.27353	0.170646	1
ENSMUSG00000040651	D14Abb1e	0.456153	6.39334	0.170654	1
ENSMUSG00000031537	Ikbkb	-0.532811	5.25772	0.17085	1
ENSMUSG00000041881	Ndufa7	0.507023	5.27047	0.171158	1
ENSMUSG00000032291	Crabp1	0.96933	4.41941	0.171244	1
ENSMUSG00000038615	Nfe2l1	0.332274	7.81828	0.171272	1
ENSMUSG00000006711	D130043K22Rik	-0.43923	5.97084	0.171299	1
ENSMUSG00000062797	l7Rn6	-0.764029	4.34942	0.171318	1
ENSMUSG00000001383	Zmat2	0.267702	7.80882	0.171482	1
ENSMUSG00000056260	Lrif1	0.561636	4.97155	0.171595	1
ENSMUSG00000071415	Rpl23	0.271018	7.55114	0.171664	1
ENSMUSG00000028986	Klhl7	-0.387874	6.15907	0.171667	1
ENSMUSG00000047797	Gjb1	2.78536	1.68375	0.171684	1
ENSMUSG00000025817	Nudt5	0.77239	3.80409	0.171709	1
ENSMUSG00000032298	Neil1	-2.73128	1.80477	0.171816	1
ENSMUSG00000033061	Resp18	0.266331	7.98206	0.171969	1
ENSMUSG00000019505	Ubb	0.279028	9.51318	0.17205	1
ENSMUSG00000048794	Ccdc37	1.7902	2.27742	0.172074	1
ENSMUSG00000021585	Cast	-0.990337	3.59624	0.172151	1
ENSMUSG00000029333	Rasgef1b	-0.842517	4.22771	0.172196	1
ENSMUSG00000068105	Tnfrsf13c	-2.28929	2.10381	0.172409	1
ENSMUSG00000054517	Trim65	-1.14632	3.05572	0.172459	1
ENSMUSG00000053510	Nrd1	0.30181	7.53686	0.172622	1
ENSMUSG00000026839	Upp2	-0.724955	4.27473	0.172836	1
ENSMUSG00000021179	BC002230	-0.813352	4.03466	0.172896	1
ENSMUSG00000004894	Hapln2	1.22753	3.03698	0.172988	1
ENSMUSG00000015120	Ube2i	0.459148	5.68205	0.17302	1
ENSMUSG00000037280	Galnt6	1.17242	3.30461	0.173029	1
ENSMUSG00000025616	Usp16	0.53268	5.38164	0.173046	1
ENSMUSG00000029106	Add1	0.268671	7.79515	0.173185	1
ENSMUSG00000034932	Mrpl54	-0.723749	4.20545	0.173225	1
ENSMUSG00000095567	Noc2l	0.388691	6.43897	0.173258	1
ENSMUSG00000021423	Ly86	-1.12123	4.00304	0.173429	1
ENSMUSG00000008129	4930432K21Rik	1.71749	2.01501	0.173462	1
ENSMUSG00000034573	Ptpn13	-0.454824	5.52772	0.173463	1
ENSMUSG00000004815	Dgkq	-0.525048	5.02161	0.17395	1
ENSMUSG00000052539	Magi3	0.362522	6.28879	0.173955	1
ENSMUSG00000037234	Hook3	0.25931	7.70632	0.174008	1
ENSMUSG00000060530	A930017M01Rik	-1.09415	3.15617	0.174135	1
ENSMUSG00000029810	Tmem176b	-0.544943	5.38394	0.174208	1
ENSMUSG00000033543	Gtf2a2	-0.647554	4.31764	0.174378	1
ENSMUSG00000097576		-2.34487	2.15949	0.174421	1
ENSMUSG00000038388	Mpp6	-0.422743	6.01664	0.17445	1
ENSMUSG00000002602	Axl	-0.708824	5.4058	0.174532	1
ENSMUSG00000032212	Sltm	0.264614	7.64251	0.174628	1
ENSMUSG00000027340	Slc23a2	-0.379518	6.37401	0.174754	1
ENSMUSG00000022146	Osmr	-1.46519	3.08482	0.174777	1
ENSMUSG00000028333	Anp32b	0.313765	6.7755	0.174851	1
ENSMUSG00000042992	Loh12cr1	0.876248	3.94137	0.17487	1
ENSMUSG00000001247	Lsr	1.64999	2.02794	0.174888	1
ENSMUSG00000039883	Lrrc17	0.519754	6.05373	0.175003	1
ENSMUSG00000063531	Sema3e	-1.92694	2.93328	0.17507	1
ENSMUSG00000041733	Coq5	0.558574	5.33441	0.175121	1
ENSMUSG00000027551	Zfp64	0.677057	4.80531	0.175256	1
ENSMUSG00000097621	AC163355.1	1.7261	2.3559	0.175304	1
ENSMUSG00000064871	Snord58b	0.909229	3.68477	0.175437	1
ENSMUSG00000057219	Armc7	-1.3522	2.80499	0.175451	1
ENSMUSG00000077714	Snord17	0.456728	6.35188	0.175515	1
ENSMUSG00000026999	Nup35	-2.6305	1.74571	0.17567	1
ENSMUSG00000027620	Rbm39	0.248956	8.15359	0.175723	1
ENSMUSG00000089704	Galnt2	-0.833948	3.58697	0.175863	1
ENSMUSG00000005732	Ranbp1	0.389582	5.74858	0.176031	1
ENSMUSG00000034275	Igsf9b	-0.673789	4.26683	0.17609	1
ENSMUSG00000068391	Chrac1	0.95839	4.26039	0.176116	1
ENSMUSG00000028780	Sema3c	-0.636484	4.42736	0.176181	1
ENSMUSG00000053347	Zfp943	0.763837	4.47607	0.176301	1
ENSMUSG00000036023	Parp2	0.864752	3.49599	0.176506	1
ENSMUSG00000075229	Ccdc58	1.82726	2.14426	0.176606	1
ENSMUSG00000024853	Sf3b2	0.251025	8.75545	0.17662	1
ENSMUSG00000071711	Mpst	-2.66552	1.61034	0.17672	1
ENSMUSG00000060032	H2afj	0.617342	4.51714	0.176839	1
ENSMUSG00000026260	Ndufa10	0.293821	6.6387	0.176842	1
ENSMUSG00000018287	Spag7	0.386115	5.75856	0.176893	1
ENSMUSG00000085072	C920011F04Rik	3.06782	1.33251	0.176993	1
ENSMUSG00000056025	Clca1	-2.58894	1.53894	0.177241	1
ENSMUSG00000025946	Pth2r	2.64232	1.59742	0.177308	1
ENSMUSG00000085527		-1.91746	1.96686	0.177365	1
ENSMUSG00000026455	Klhl12	-0.595297	4.94438	0.17746	1
ENSMUSG00000041420	Meis3	0.566063	5.22446	0.177512	1
ENSMUSG00000021696	Elovl7	1.13917	2.63465	0.177567	1
ENSMUSG00000077167		0.655876	4.49463	0.177703	1
ENSMUSG00000029777	Gars	0.42069	6.52409	0.177733	1
ENSMUSG00000052852	Reep1	-0.520757	5.87101	0.177813	1
ENSMUSG00000035933	Cog5	-0.758382	4.20709	0.177876	1
ENSMUSG00000048865	Arhgap30	1.27377	3.72073	0.177895	1
ENSMUSG00000064262	Gimap8	1.43816	2.98933	0.177909	1
ENSMUSG00000004317	Clcn5	-0.455832	5.53038	0.178123	1
ENSMUSG00000038351	Sgsm2	-0.394965	6.2141	0.178191	1
ENSMUSG00000026109	Tmeff2	0.536735	5.39803	0.178193	1
ENSMUSG00000030423	Pop4	0.79653	4.12389	0.178306	1
ENSMUSG00000041408	Wapal	-0.33759	6.82409	0.17833	1
ENSMUSG00000024101	Wash	0.537255	4.80762	0.178348	1
ENSMUSG00000064369		0.465714	5.37853	0.178401	1
ENSMUSG00000025439	Clns1a	0.526474	5.68695	0.178477	1
ENSMUSG00000025809	Itgb1	-0.435833	5.85954	0.178587	1
ENSMUSG00000045268	Zfp691	1.46637	3.02206	0.178596	1
ENSMUSG00000074890	Lcmt2	-1.19427	2.74316	0.178878	1
ENSMUSG00000005917	Otx1	1.91468	2.08857	0.178924	1
ENSMUSG00000062762	Ei24	-0.578815	5.35801	0.179029	1
ENSMUSG00000039901	9130011E15Rik	0.713842	4.19171	0.179033	1
ENSMUSG00000075015	Gm10801	-1.53619	4.47268	0.179056	1
ENSMUSG00000040813	Tex264	0.6469	4.47938	0.179064	1
ENSMUSG00000020973	Dnaaf2	-1.689	2.04397	0.179071	1
ENSMUSG00000026810	Dpm2	0.784262	3.94401	0.179372	1
ENSMUSG00000038828	Tmem214	-0.506666	5.62777	0.179614	1
ENSMUSG00000079184	Mphosph8	0.372629	6.63559	0.179682	1
ENSMUSG00000051041	Olfml1	1.47563	3.13092	0.179686	1
ENSMUSG00000022974	Gcfc1	-0.338819	6.22023	0.179739	1
ENSMUSG00000006585	Cdt1	2.92917	1.13159	0.179778	1
ENSMUSG00000070858	Gm1673	-0.54249	4.84413	0.180052	1
ENSMUSG00000034520	Gjc1	1.75294	2.72475	0.180104	1
ENSMUSG00000047613	A430005L14Rik	-1.84267	2.49228	0.180145	1
ENSMUSG00000027350	Chgb	0.285722	9.26387	0.180145	1
ENSMUSG00000020087	Tysnd1	1.2203	3.25867	0.180252	1
ENSMUSG00000068742	Cry2	-0.426823	5.96833	0.180444	1
ENSMUSG00000034163	Zfc3h1	-0.325142	6.58095	0.180638	1
ENSMUSG00000053930	Shisa6	-0.793948	4.26075	0.180704	1
ENSMUSG00000029071	Dvl1	-0.470491	5.62133	0.180821	1
ENSMUSG00000031167	Rbm3	0.619069	4.76616	0.180933	1
ENSMUSG00000036275	9530068E07Rik	-0.46585	5.60092	0.181076	1
ENSMUSG00000021916	Glt8d1	0.43342	5.54676	0.181358	1
ENSMUSG00000028550	Atg4c	0.481112	5.10141	0.181515	1
ENSMUSG00000022756	Slc7a4	0.75403	4.08671	0.181614	1
ENSMUSG00000057113	Npm1	0.268294	7.69097	0.18166	1
ENSMUSG00000027243	Harbi1	-1.05024	2.94476	0.181689	1
ENSMUSG00000038058	Nod1	-1.16195	2.77382	0.181725	1
ENSMUSG00000059323		-0.968721	3.7002	0.181733	1
ENSMUSG00000050017	Pitpnb	-0.363435	5.93304	0.181788	1
ENSMUSG00000032192	Gnb5	0.524861	5.51575	0.181798	1
ENSMUSG00000059824	Dbp	-0.612582	4.88809	0.18185	1
ENSMUSG00000030533	Unc45a	-0.538904	5.19227	0.181861	1
ENSMUSG00000021125	Arg2	-1.61081	2.20042	0.18189	1
ENSMUSG00000026121	Sema4c	-1.23088	3.21982	0.181897	1
ENSMUSG00000001039	B9d1	-0.758388	3.82094	0.182406	1
ENSMUSG00000028007	Snx7	0.84169	3.95014	0.182669	1
ENSMUSG00000028438	Kif24	0.902375	3.28129	0.182912	1
ENSMUSG00000018160	Med1	-0.417776	5.76857	0.18307	1
ENSMUSG00000039683	Sdk1	0.558032	4.56967	0.183117	1
ENSMUSG00000085054	Gm15834	-2.67475	1.3228	0.18316	1
ENSMUSG00000002524	Puf60	0.312264	7.00367	0.183186	1
ENSMUSG00000035125	AW146020	0.929698	3.52389	0.183243	1
ENSMUSG00000057093	C030039L03Rik	-1.05531	3.04861	0.183289	1
ENSMUSG00000054452	Aes	-0.283683	7.49556	0.183337	1
ENSMUSG00000054814	Usp46	-0.6027	4.90905	0.183489	1
ENSMUSG00000009640	Dmap1	-0.635646	4.5532	0.183542	1
ENSMUSG00000020290	Xpo1	-0.27546	7.12609	0.183724	1
ENSMUSG00000003752	Itpkc	1.10779	3.52612	0.183753	1
ENSMUSG00000022391	Rangap1	0.283334	8.01036	0.184062	1
ENSMUSG00000020644	Id2	0.486874	4.94962	0.184176	1
ENSMUSG00000000318	Clec10a	-3.68947	1.28871	0.184203	1
ENSMUSG00000090053	Palm2	0.735946	4.49299	0.184278	1
ENSMUSG00000074582	Arfgef2	-0.386204	6.43666	0.184373	1
ENSMUSG00000032579	Hemk1	1.57888	2.46492	0.184402	1
ENSMUSG00000000399	Ndufa9	0.467627	5.68048	0.184529	1
ENSMUSG00000021111	Papola	-0.325044	6.42855	0.184641	1
ENSMUSG00000057110	Cep110	0.509579	5.98921	0.184707	1
ENSMUSG00000031731	Ap1g1	0.38217	5.90992	0.184789	1
ENSMUSG00000020610	Amz2	0.422463	5.43521	0.184999	1
ENSMUSG00000027834	Serpini1	0.433162	5.77472	0.185025	1
ENSMUSG00000031103	Elf4	-2.31183	2.46772	0.185221	1
ENSMUSG00000021952	Xpo4	-0.753955	4.23562	0.185363	1
ENSMUSG00000022855	Senp2	0.337781	6.29128	0.185499	1
ENSMUSG00000024588	Fech	0.570679	5.0736	0.18559	1
ENSMUSG00000032261	Sh3bgrl2	-1.71076	2.36625	0.185711	1
ENSMUSG00000047909	Ankrd16	0.566671	4.82263	0.185829	1
ENSMUSG00000061689	Dlgap4	0.324062	6.87411	0.18589	1
ENSMUSG00000027994	Ccdc109b	-1.33388	2.71433	0.186322	1
ENSMUSG00000022125	Cln5	-1.25365	3.54937	0.186338	1
ENSMUSG00000031934	Panx1	0.967659	3.34961	0.186396	1
ENSMUSG00000055835	Zfp1	0.933638	4.27589	0.186413	1
ENSMUSG00000033705	Stard9	0.459244	5.74416	0.186434	1
ENSMUSG00000064563	Snora7a	0.481767	5.22369	0.186472	1
ENSMUSG00000071265	1700086L19Rik	0.719554	4.09296	0.18653	1
ENSMUSG00000003418	St8sia6	0.89911	3.39399	0.186588	1
ENSMUSG00000020101	4632428N05Rik	-1.02537	3.94208	0.186606	1
ENSMUSG00000052033	Pfdn4	0.814761	4.29059	0.186675	1
ENSMUSG00000054226	Tprkb	-0.737576	4.28189	0.18669	1
ENSMUSG00000001054	Rmnd5b	-1.15013	3.86521	0.186743	1
ENSMUSG00000075553	Gm5464	-2.88195	1.42107	0.187019	1
ENSMUSG00000071203	Naip5	-2.42276	1.45946	0.187157	1
ENSMUSG00000043940	Wdfy3	0.247605	8.58318	0.187308	1
ENSMUSG00000017446	C1qtnf1	1.6529	1.92034	0.187312	1
ENSMUSG00000003458	Ncstn	-0.687684	4.53843	0.187499	1
ENSMUSG00000021356	Irf4	-2.26957	3.09156	0.187551	1
ENSMUSG00000050379	2006-09-01	0.533314	5.80296	0.187702	1
ENSMUSG00000040502	2009-03-01	0.914726	3.31089	0.187799	1
ENSMUSG00000096243		-0.9985	3.03047	0.18781	1
ENSMUSG00000031843	Mphosph6	0.880021	3.95172	0.187844	1
ENSMUSG00000056268	Dennd1b	-0.555791	5.30982	0.18788	1
ENSMUSG00000033597	Caskin1	-0.336106	7.22114	0.188116	1
ENSMUSG00000028937	Acot7	0.265835	7.56383	0.188169	1
ENSMUSG00000060450	Rnf14	0.315895	7.38543	0.188406	1
ENSMUSG00000030638	Sh3gl3	-0.458611	5.22393	0.18851	1
ENSMUSG00000019794	Katna1	0.95078	3.58664	0.188515	1
ENSMUSG00000037236	Matr3	0.241376	8.69114	0.188598	1
ENSMUSG00000024553	Galr1	1.17142	2.60481	0.188816	1
ENSMUSG00000086682	Gm16023	-1.95501	1.95789	0.188901	1
ENSMUSG00000050931	Sgms2	-1.52245	2.63475	0.188903	1
ENSMUSG00000002608	Ccdc97	0.449667	5.25762	0.188963	1
ENSMUSG00000020721	Helz	-0.282034	7.13208	0.189143	1
ENSMUSG00000036850	Mrpl41	0.600111	4.76494	0.189164	1
ENSMUSG00000085735		2.20086	1.65766	0.189205	1
ENSMUSG00000036817	Sun1	-0.430082	5.65569	0.189215	1
ENSMUSG00000030522	Mtmr10	0.673632	4.06157	0.189457	1
ENSMUSG00000019892	Lrriq1	1.22284	3.48124	0.189609	1
ENSMUSG00000040688	Tbl3	0.741338	4.15144	0.18991	1
ENSMUSG00000026047	Kdelc1	-1.87306	2.21454	0.18997	1
ENSMUSG00000024598	Fbn2	2.88569	1.88972	0.189989	1
ENSMUSG00000028859	Csf3r	-1.3297	3.14025	0.19004	1
ENSMUSG00000027162	Lin7c	0.368606	6.12317	0.190107	1
ENSMUSG00000025178	Pi4k2a	0.439988	5.60972	0.190288	1
ENSMUSG00000046567	4930430F08Rik	-0.900745	3.55845	0.190456	1
ENSMUSG00000048277	Syngr2	-1.04076	3.06651	0.190471	1
ENSMUSG00000029598	Plbd2	-0.41161	5.59965	0.190475	1
ENSMUSG00000047904	Sstr2	-1.31217	3.16307	0.19048	1
ENSMUSG00000038784	Cnot4	0.359462	6.13401	0.190709	1
ENSMUSG00000053291	Rab4b	1.61972	2.38241	0.190887	1
ENSMUSG00000029554	Mad1l1	0.593328	5.10642	0.190943	1
ENSMUSG00000075706	Gpx4	0.291157	6.85815	0.190947	1
ENSMUSG00000027777	Schip1	0.458495	5.75337	0.190951	1
ENSMUSG00000040033	Stat2	-0.878078	5.04937	0.191163	1
ENSMUSG00000097583		1.01078	3.65497	0.191286	1
ENSMUSG00000048799	Cep120	-0.342067	6.2169	0.191326	1
ENSMUSG00000024769	Cdc42bpg	-1.31792	2.53232	0.191395	1
ENSMUSG00000059493	Nhs	0.527358	4.76504	0.191411	1
ENSMUSG00000021770	Samd8	-0.395035	5.88335	0.19148	1
ENSMUSG00000027087	Itgav	-0.529786	5.30401	0.191482	1
ENSMUSG00000048249	A930001N09Rik	0.303282	7.41834	0.191518	1
ENSMUSG00000026836	Acvr1	0.661359	4.28087	0.191585	1
ENSMUSG00000028270	Gbp2	-1.32413	6.31293	0.191608	1
ENSMUSG00000063888	Rpl7l1	0.43544	5.40808	0.191715	1
ENSMUSG00000042569	Dhrs7b	0.775096	3.76884	0.191904	1
ENSMUSG00000020527	Myo19	1.2467	2.49951	0.191984	1
ENSMUSG00000020089	Ppa1	0.379872	5.97278	0.192072	1
ENSMUSG00000033220	Rac2	-1.60835	2.34349	0.192124	1
ENSMUSG00000028772	Zcchc17	0.354999	6.51219	0.192131	1
ENSMUSG00000035713	Usp35	0.721065	4.25961	0.192317	1
ENSMUSG00000059146	Ntrk3	-0.342149	6.56254	0.192334	1
ENSMUSG00000032763	Ilvbl	1.317	2.57843	0.192565	1
ENSMUSG00000078247	Airn	-2.53148	1.91331	0.192613	1
ENSMUSG00000073139	BC023829	0.761238	4.08742	0.192621	1
ENSMUSG00000039830	Olig2	0.800183	4.43737	0.192666	1
ENSMUSG00000029536	Gatc	0.498199	5.18264	0.192704	1
ENSMUSG00000074896	Ifit3	-1.1916	5.40491	0.192732	1
ENSMUSG00000047220	Ccdc36	-2.18978	2.15671	0.192804	1
ENSMUSG00000027613	Eif6	0.738799	3.94783	0.192813	1
ENSMUSG00000027011	Ube2e3	0.417919	5.86475	0.19288	1
ENSMUSG00000032252	Glce	-0.468757	5.72291	0.193041	1
ENSMUSG00000030671	Pde3b	0.603052	5.204	0.193066	1
ENSMUSG00000037563	Rps16	-0.553953	4.90136	0.193096	1
ENSMUSG00000022546	Gpt	1.33445	2.37241	0.193273	1
ENSMUSG00000039982	Dtx4	0.441147	5.61943	0.193406	1
ENSMUSG00000026437	Cdk18	-0.424472	5.88647	0.193479	1
ENSMUSG00000029404	Arl6ip4	0.468588	5.6713	0.193525	1
ENSMUSG00000029759	Pon3	-1.63787	1.99405	0.193815	1
ENSMUSG00000032042	Srpr	0.434619	5.53202	0.194061	1
ENSMUSG00000054435	Gimap4	2.17017	3.10537	0.194179	1
ENSMUSG00000036552		-1.43077	2.60943	0.194226	1
ENSMUSG00000069917	Hba-a2	1.98187	1.45981	0.194362	1
ENSMUSG00000097536	AC133578.2	-2.28201	1.40942	0.194488	1
ENSMUSG00000033458	Fan1	-0.82744	3.42228	0.194629	1
ENSMUSG00000038065	2410066E13Rik	0.795851	4.37065	0.194889	1
ENSMUSG00000010607	Pigyl	0.860563	4.20543	0.194907	1
ENSMUSG00000048234	Rnf149	0.53958	4.85192	0.194919	1
ENSMUSG00000004530	Coro1c	-0.358394	6.35385	0.194965	1
ENSMUSG00000002396	Ocel1	1.3451	2.6061	0.194986	1
ENSMUSG00000073423	Zfp414	-0.769673	4.3913	0.195063	1
ENSMUSG00000021377	Dek	0.313248	7.04728	0.195101	1
ENSMUSG00000024112	Cacna1h	-0.40673	6.05661	0.19513	1
ENSMUSG00000044617	Zbtb39	-0.784441	3.90263	0.195147	1
ENSMUSG00000037946	Fgd3	0.831039	3.65265	0.195196	1
ENSMUSG00000056708	Ier5	-0.903785	3.64904	0.195228	1
ENSMUSG00000038619	Ensa	-0.318187	6.93678	0.195242	1
ENSMUSG00000042328	Hps4	0.854995	3.86817	0.195248	1
ENSMUSG00000020604	Arsg	1.01492	3.11737	0.195287	1
ENSMUSG00000030650	Tmc5	-1.2393	2.81352	0.195345	1
ENSMUSG00000085977		3.40162	1.29826	0.195498	1
ENSMUSG00000029674	Limk1	0.534346	5.04466	0.195502	1
ENSMUSG00000068959	Zfp619	0.736507	3.85322	0.195759	1
ENSMUSG00000036800	Fam135b	-0.544058	5.00021	0.195821	1
ENSMUSG00000057388	Mrpl18	0.510957	4.92183	0.195848	1
ENSMUSG00000036764	Dnajc12	-1.18799	3.4001	0.195959	1
ENSMUSG00000022201	Zfr	0.237031	8.67513	0.196108	1
ENSMUSG00000033883	D3Ertd254e	-0.486109	5.25223	0.196273	1
ENSMUSG00000024998	Plce1	-0.451811	6.03128	0.196295	1
ENSMUSG00000001767	Crnkl1	-0.482701	5.32585	0.196305	1
ENSMUSG00000041670	Rims1	0.300028	7.46216	0.196325	1
ENSMUSG00000031231	Cox7b	0.339086	6.55587	0.196327	1
ENSMUSG00000068373	D430041D05Rik	-0.362605	7.26411	0.196339	1
ENSMUSG00000025555	Farp1	-0.345066	6.30137	0.196506	1
ENSMUSG00000037108	Zcwpw1	-2.53599	1.72071	0.196584	1
ENSMUSG00000020723	Cacng4	0.285865	6.85317	0.196642	1
ENSMUSG00000041037	Irgq	0.395362	6.09461	0.196837	1
ENSMUSG00000074797	Itpa	0.570537	4.75102	0.196929	1
ENSMUSG00000022684	Bfar	-0.546839	4.78723	0.197041	1
ENSMUSG00000067873	Htatsf1	0.299304	7.13958	0.197095	1
ENSMUSG00000070044	Fam149a	-0.632273	4.7752	0.197216	1
ENSMUSG00000090031	4732440D04Rik	-1.56939	2.51681	0.197351	1
ENSMUSG00000034730	Bai1	-0.27615	7.211	0.197407	1
ENSMUSG00000080465		0.684996	4.48167	0.197488	1
ENSMUSG00000051375	Pcdh1	-0.296038	6.56686	0.197578	1
ENSMUSG00000036646	Man1b1	-0.389904	5.61693	0.197584	1
ENSMUSG00000026584	Scyl3	-0.612164	4.27821	0.197591	1
ENSMUSG00000014075	Tctex1d2	1.31345	2.66924	0.197622	1
ENSMUSG00000022451	Twf1	0.604994	4.87819	0.197793	1
ENSMUSG00000031660	Brd7	0.352022	6.0312	0.197829	1
ENSMUSG00000097311	mmu-mir-137	0.541722	4.69009	0.197884	1
ENSMUSG00000054715	Zscan22	0.769534	4.05008	0.197989	1
ENSMUSG00000023473	Celsr3	-0.351678	6.37158	0.198128	1
ENSMUSG00000034116	Vav1	-1.50776	3.46607	0.198269	1
ENSMUSG00000037938	Chchd5	1.22643	2.55401	0.198489	1
ENSMUSG00000044477	Zfand3	0.443027	5.30802	0.198541	1
ENSMUSG00000040165	Cd209c	-0.809009	3.65868	0.198765	1
ENSMUSG00000018849	Wwc1	0.414654	5.99207	0.198874	1
ENSMUSG00000025935	Tram1	-0.569283	5.18425	0.198912	1
ENSMUSG00000034898	Filip1	0.736827	4.09999	0.198957	1
ENSMUSG00000032526	Deb1	-0.887463	3.39711	0.199005	1
ENSMUSG00000048495	Tyw5	1.10681	3.03524	0.19905	1
ENSMUSG00000028381	Ugcg	-0.490827	5.21596	0.199138	1
ENSMUSG00000053693	Mast1	-0.314651	6.36181	0.199189	1
ENSMUSG00000042111	Ccdc115	0.547953	4.57508	0.199274	1
ENSMUSG00000016763	Scube1	-1.20032	2.52971	0.199467	1
ENSMUSG00000079477	Rab7	0.288944	7.97198	0.199543	1
ENSMUSG00000039158	Akna	-1.76442	3.51541	0.199592	1
ENSMUSG00000044576	Fam59b	-0.853163	3.77636	0.199628	1
ENSMUSG00000026803	Ttf1	-0.663325	4.34392	0.199636	1
ENSMUSG00000074884	Serf2	0.620379	4.42475	0.199738	1
ENSMUSG00000028246	6230409E13Rik	0.378738	5.91797	0.199745	1
ENSMUSG00000030373	Psg28	-1.07235	3.10586	0.200097	1
ENSMUSG00000038822	Hace1	0.578761	4.5764	0.200098	1
ENSMUSG00000085444		0.854527	3.84895	0.200153	1
ENSMUSG00000024014	Pim1	2.44236	1.72039	0.200302	1
ENSMUSG00000015377	Fam116b	-0.447277	5.21362	0.200324	1
ENSMUSG00000035431	Sstr1	-0.93126	3.46811	0.200513	1
ENSMUSG00000022000	Zc3h13	0.284176	7.60082	0.200541	1
ENSMUSG00000031879	Fam96b	0.729062	3.81279	0.200584	1
ENSMUSG00000020755		-0.561156	5.18313	0.200734	1
ENSMUSG00000032640	Chsy1	1.15638	3.48139	0.200846	1
ENSMUSG00000026204	Ptprn	-0.234279	8.83163	0.200853	1
ENSMUSG00000010175	Prox1	-0.3988	5.73814	0.200855	1
ENSMUSG00000056069	Fam105a	-1.22348	3.32406	0.201004	1
ENSMUSG00000030424	Zfp939	0.831212	4.06337	0.201005	1
ENSMUSG00000027684	Mecom	-1.69236	2.12777	0.201044	1
ENSMUSG00000021866	Anxa11	1.33114	3.10535	0.201068	1
ENSMUSG00000047146	Tet1	0.477116	5.02411	0.201116	1
ENSMUSG00000039850	Endov	-0.644645	4.55465	0.201143	1
ENSMUSG00000031409	Tceal6	0.506074	5.36384	0.20117	1
ENSMUSG00000005897	Nr2c1	1.01844	3.13728	0.201209	1
ENSMUSG00000032754	Slc24a6	1.46262	2.45169	0.201248	1
ENSMUSG00000026748	Plxdc2	-0.355833	6.01012	0.201459	1
ENSMUSG00000026374	Tsn	0.518873	5.23167	0.201736	1
ENSMUSG00000021786	Oxsm	0.861087	3.66167	0.201825	1
ENSMUSG00000038503	Mesdc2	-0.363587	6.50349	0.201878	1
ENSMUSG00000028140	Mrpl9	-0.717823	4.08481	0.201946	1
ENSMUSG00000052572	Dlg2	-0.310458	7.31713	0.201979	1
ENSMUSG00000026068	Il18rap	3.00829	1.69074	0.202022	1
ENSMUSG00000044674	Fzd1	0.876098	3.4861	0.202402	1
ENSMUSG00000031209	Heph	1.78126	2.69336	0.202564	1
ENSMUSG00000037940	Inpp4b	-0.473425	5.21799	0.202595	1
ENSMUSG00000085795	Zfp703	0.957783	3.54516	0.20262	1
ENSMUSG00000037434	Slc30a1	0.599645	4.65063	0.20269	1
ENSMUSG00000056493	Foxk1	-0.434577	5.52683	0.202727	1
ENSMUSG00000040613	Apobec1	-1.7747	2.7047	0.202754	1
ENSMUSG00000020137	Thap2	-1.37859	3.05169	0.202859	1
ENSMUSG00000029227	Fip1l1	0.269947	7.20169	0.203224	1
ENSMUSG00000020734	Grin2c	-1.31764	3.13349	0.203265	1
ENSMUSG00000028218	Fam92a	-0.523086	5.2968	0.203463	1
ENSMUSG00000041907	Gpr45	-0.862686	3.38968	0.203499	1
ENSMUSG00000042419	Nfkbil1	-1.35571	3.07875	0.203648	1
ENSMUSG00000037710	Cisd1	-0.611782	5.2559	0.203718	1
ENSMUSG00000044550	Tceal3	0.358936	7.07487	0.203773	1
ENSMUSG00000055172	C1ra	1.50015	2.86947	0.203813	1
ENSMUSG00000021725	Parp8	0.405292	5.52264	0.203922	1
ENSMUSG00000018651	Tada2a	-0.563642	4.59649	0.203923	1
ENSMUSG00000036022	Fam122b	1.42481	2.23231	0.203943	1
ENSMUSG00000037902	Sirpa	-0.24302	7.6155	0.204053	1
ENSMUSG00000000374	Trappc10	-0.436477	5.87453	0.204069	1
ENSMUSG00000072501	Phf20l1	-0.345829	6.24756	0.204122	1
ENSMUSG00000000568	Hnrnpd	0.301616	6.92868	0.204177	1
ENSMUSG00000062580	Timm17a	-0.623716	4.48086	0.204213	1
ENSMUSG00000035735	Dagla	0.491705	5.18219	0.204259	1
ENSMUSG00000048852	Gm12185	-2.01623	2.82935	0.204357	1
ENSMUSG00000025544	Tm9sf2	0.349869	7.11749	0.204446	1
ENSMUSG00000051853	Arf3	-0.244717	8.07383	0.204532	1
ENSMUSG00000029447	Cct6a	-0.380104	6.49707	0.204561	1
ENSMUSG00000078867	Gm14418	1.66286	2.07365	0.204596	1
ENSMUSG00000037149	Ddx1	0.277546	6.94897	0.204791	1
ENSMUSG00000020131	Pcsk4	-1.34503	2.38488	0.204919	1
ENSMUSG00000032101	Ddx25	-0.510348	5.07887	0.204951	1
ENSMUSG00000034832	Tet3	-0.348899	5.98131	0.205241	1
ENSMUSG00000020262	Adarb1	0.276744	6.76198	0.20527	1
ENSMUSG00000030222	Rerg	-0.732844	4.24487	0.205354	1
ENSMUSG00000022454	Nell2	-0.342583	6.31398	0.205395	1
ENSMUSG00000062604	Srpk2	0.270432	7.55902	0.205505	1
ENSMUSG00000086158	Gm5918	-1.56235	2.77154	0.205829	1
ENSMUSG00000070544	Top1	0.27291	7.79249	0.20583	1
ENSMUSG00000014498	Ankrd52	-0.376923	5.87533	0.205974	1
ENSMUSG00000052713	Zfp608	0.371262	5.80374	0.206028	1
ENSMUSG00000087479	Gm16835	1.24153	2.75819	0.206175	1
ENSMUSG00000027130	Slc12a6	-0.409526	5.81943	0.206177	1
ENSMUSG00000029417	Cxcl9	-1.43238	4.55936	0.206287	1
ENSMUSG00000026176	Ctdsp1	-0.855827	3.50826	0.206314	1
ENSMUSG00000044982	Sft2d3	1.40629	2.38849	0.206458	1
ENSMUSG00000020453	Patz1	-0.69484	4.31154	0.206542	1
ENSMUSG00000060427	Zfp868	0.708746	3.78806	0.206601	1
ENSMUSG00000097857		1.09348	2.71001	0.206683	1
ENSMUSG00000025086	Trub1	0.474742	5.02114	0.2067	1
ENSMUSG00000040136	Abcc8	-0.740257	3.94501	0.206726	1
[truncated: 11,589 more rows]

## Sheet: CreAllminusGFP
ID	gene name	log2 fold change	log2 counts per million	PValue	FDR
Gfp	Gfp	-11.3358	4.56724	1.74128e-49	2.36604e-45
Cre	Cre	13.4406	11.5492	8.16418e-26	5.54674e-22
ENSMUSG00000067149	Igj	12.9311	7.18417	2.36868e-08	0.000107285
ENSMUSG00000076613	Ighg2b	11.0708	7.48893	6.75053e-08	0.000229315
ENSMUSG00000076609	Igkc	10.0363	9.43688	1.56586e-07	0.000425537
ENSMUSG00000076612	Ighg2c	11.9732	9.07172	1.94224e-07	0.000439852
ENSMUSG00000095079	AC160982.1	11.4553	8.77049	2.58145e-05	0.0501096
ENSMUSG00000095497		10.6666	5.18213	8.95064e-05	0.13705
ENSMUSG00000095200	AC073561.2	9.94481	4.45703	0.000101165	0.13705
ENSMUSG00000093861		10.0569	4.28731	0.000104183	0.13705
ENSMUSG00000015090	Ptgds	-1.59765	6.68567	0.000110947	0.13705
ENSMUSG00000094420		11.8988	6.17491	0.000204076	0.221
ENSMUSG00000004266	Ptpn6	4.18934	4.88256	0.000224991	0.221
ENSMUSG00000024696	Lpxn	7.41959	1.77664	0.000227701	0.221
ENSMUSG00000024610	Cd74	6.66298	7.99186	0.000281817	0.255289
ENSMUSG00000095335		8.70533	3.18389	0.00038468	0.32669
ENSMUSG00000095197		9.93804	5.00954	0.000450355	0.356197
ENSMUSG00000094075		10.2995	4.75478	0.000491014	0.356197
ENSMUSG00000001158	Snrnp27	1.09542	5.77964	0.000506514	0.356197
ENSMUSG00000095127	GM16747	9.56021	4.68323	0.000524281	0.356197
ENSMUSG00000095771		10.0245	4.36943	0.000561614	0.363391
ENSMUSG00000096715		9.77817	4.14786	0.000607086	0.374958
ENSMUSG00000096150		9.51177	3.754	0.000732834	0.432946
ENSMUSG00000096336	AC124758.1	8.29369	3.12016	0.000846561	0.479295
ENSMUSG00000066363	Serpina3f	9.26354	3.52317	0.000928689	0.504761
ENSMUSG00000036887	C1qa	2.78378	5.86391	0.000985318	0.514942
ENSMUSG00000053318	Slamf8	7.59308	1.94708	0.00112373	0.555712
ENSMUSG00000076556		8.53637	3.3206	0.00114512	0.555712
ENSMUSG00000026177	Slc11a1	4.69042	2.73873	0.00121	0.566948
ENSMUSG00000034438	Gbp8	6.41265	4.42189	0.00127233	0.576279
ENSMUSG00000036594	H2-Aa	7.04888	5.75991	0.00135226	0.577651
ENSMUSG00000076937	Iglc2	7.99027	2.52759	0.00136038	0.577651
ENSMUSG00000040242	Fgfr1op2	0.820652	6.64569	0.00140546	0.578709
ENSMUSG00000061232	H2-K1	3.5784	7.61297	0.00176227	0.674608
ENSMUSG00000002699	Lcp2	2.16147	4.27926	0.0017804	0.674608
ENSMUSG00000060586	H2-Eb1	7.10075	5.68777	0.0017873	0.674608
ENSMUSG00000035021	Baz1a	3.15439	3.01421	0.00193438	0.693251
ENSMUSG00000022148	Fyb	2.72802	5.30739	0.00193874	0.693251
ENSMUSG00000022584	Ly6c2	8.5042	2.77565	0.00204011	0.710794
ENSMUSG00000073418	C4b	3.27246	6.43585	0.0021123	0.717547
ENSMUSG00000013707	Tnfaip8l2	7.03039	1.49176	0.00223233	0.739828
ENSMUSG00000054435	Gimap4	7.02345	3.10537	0.00240824	0.771668
ENSMUSG00000048521	Cxcr6	7.85962	2.17743	0.00244199	0.771668
ENSMUSG00000030084	Plxna1	-0.667028	6.89689	0.00257506	0.789679
ENSMUSG00000086513	9130208D14Rik	5.66592	2.51731	0.00267058	0.789679
ENSMUSG00000040751	Lat2	4.68315	2.75505	0.00276238	0.789679
ENSMUSG00000041481	Serpina3g	7.77506	2.10544	0.00289759	0.789679
ENSMUSG00000035273	Hpse	7.7964	2.12058	0.00291758	0.789679
ENSMUSG00000053063	Clec12a	4.64171	2.62052	0.0029975	0.789679
ENSMUSG00000038179	Slamf7	7.90081	2.29249	0.00300706	0.789679
ENSMUSG00000041278	Ttc1	0.875725	6.08145	0.00301629	0.789679
ENSMUSG00000024338	Psmb8	3.54709	5.00349	0.00311101	0.789679
ENSMUSG00000032119	Hinfp	-1.67757	3.32451	0.0031601	0.789679
ENSMUSG00000094356		8.0557	2.50783	0.00318312	0.789679
ENSMUSG00000017002	Slpi	7.82932	2.54961	0.00326839	0.789679
ENSMUSG00000075010	AW112010	8.03514	2.48847	0.00327063	0.789679
ENSMUSG00000047490	4932411E22Rik	-2.35962	2.56575	0.00331261	0.789679
ENSMUSG00000070427	Il18bp	2.24725	3.43121	0.00345428	0.800046
ENSMUSG00000095488		7.85142	4.10429	0.00347385	0.800046
ENSMUSG00000028270	Gbp2	4.48943	6.31293	0.00380987	0.862808
ENSMUSG00000073650	Gm216	6.97397	1.43465	0.00394389	0.878518
ENSMUSG00000015942	Gtf2ird2	-1.13303	4.51133	0.00410671	0.885242
ENSMUSG00000078921	Tgtp2	5.50448	5.14448	0.00416906	0.885242
ENSMUSG00000055172	C1ra	4.19393	2.86947	0.00424759	0.885242
ENSMUSG00000073421	H2-Ab1	5.94163	6.51932	0.00430931	0.885242
ENSMUSG00000095442		8.03727	2.33234	0.00438771	0.885242
ENSMUSG00000028453	Fancg	-2.82889	2.19983	0.00442995	0.885242
ENSMUSG00000040729	AK129341	1.22097	4.54541	0.00454364	0.885242
ENSMUSG00000060802	B2m	2.55282	8.24317	0.00456013	0.885242
ENSMUSG00000040264		3.4062	5.38973	0.00459308	0.885242
ENSMUSG00000028268	Gbp3	3.1552	6.50985	0.00462556	0.885242
ENSMUSG00000028269		6.65597	3.33675	0.0047298	0.88874
ENSMUSG00000086040	Wipf3	-1.18287	4.79306	0.00479346	0.88874
ENSMUSG00000094198	AC074329.2	7.59446	1.8911	0.00484006	0.88874
ENSMUSG00000041841	Rpl37	0.672375	8.08488	0.00501617	0.890996
ENSMUSG00000034218	Atm	0.963774	5.64018	0.00504588	0.890996
ENSMUSG00000023043	Krt18	-3.90531	1.55921	0.00508821	0.890996
ENSMUSG00000026536	Mnda	7.90415	2.27672	0.00529669	0.890996
ENSMUSG00000037321	Tap1	3.62122	5.52608	0.00537281	0.890996
ENSMUSG00000021356	Irf4	6.48947	3.09156	0.00545899	0.890996
ENSMUSG00000067212	H2-T23	2.83821	5.77729	0.00546688	0.890996
ENSMUSG00000035208	Slfn8	3.00768	4.36201	0.00546735	0.890996
ENSMUSG00000026628	Atf3	5.22118	2.49176	0.00556095	0.890996
ENSMUSG00000049556	Lingo1	-0.961529	5.14266	0.00560929	0.890996
ENSMUSG00000034422	Parp14	2.64583	5.63066	0.00566125	0.890996
ENSMUSG00000020057	Dram1	2.48018	2.77872	0.00566353	0.890996
ENSMUSG00000064338		1.04629	7.23809	0.00570479	0.890996
ENSMUSG00000076617		3.56924	4.8151	0.00590852	0.912329
ENSMUSG00000083929	Gm13301	-5.24127	0.726186	0.00612597	0.927049
ENSMUSG00000064359		1.10833	9.51756	0.00626094	0.927049
ENSMUSG00000041483	Zfp281	-0.985042	5.00645	0.0063464	0.927049
ENSMUSG00000022885	St6gal1	1.96307	3.73272	0.00638353	0.927049
ENSMUSG00000021285	Ppp1r13b	-0.794805	6.07655	0.00641852	0.927049
ENSMUSG00000073409	H2-Q6	3.37013	5.32312	0.00648866	0.927049
ENSMUSG00000017830	Dhx58	2.86577	2.4151	0.00650899	0.927049
ENSMUSG00000021702	Thbs4	5.61065	1.66833	0.00654965	0.927049
ENSMUSG00000020561	Twistnb	0.981794	4.95661	0.00669698	0.93813
ENSMUSG00000016283	H2-M2	6.98183	2.75399	0.00706507	0.967998
ENSMUSG00000028643	Ccdc23	3.06212	3.06183	0.00708357	0.967998
ENSMUSG00000079362		4.34383	5.946	0.00726796	0.967998
ENSMUSG00000038642	Ctss	1.98916	7.79676	0.00737121	0.967998
ENSMUSG00000078920	Ifi47	5.84758	3.70763	0.00745929	0.967998
ENSMUSG00000026104	Stat1	2.48591	7.76449	0.00755408	0.967998
ENSMUSG00000041959	S100a10	2.12774	3.34002	0.007644	0.967998
ENSMUSG00000050912	Tmem123	1.6509	4.13023	0.00768226	0.967998
ENSMUSG00000062545	Tlr12	6.84588	1.27769	0.00768547	0.967998
ENSMUSG00000029816	Gpnmb	5.1014	2.96032	0.00770659	0.967998
ENSMUSG00000073411	H2-D1	2.48176	7.51067	0.00783378	0.967998
ENSMUSG00000016496	Cd274	2.83871	5.85039	0.00788928	0.967998
ENSMUSG00000027009	Itga4	2.14254	4.65901	0.0078914	0.967998
ENSMUSG00000057948	Unc13d	2.46929	2.96438	0.00790755	0.967998
ENSMUSG00000073489	Ifi204	5.08821	3.27685	0.00803711	0.975074
ENSMUSG00000036905	C1qb	2.06526	5.90381	0.00826536	0.98327
ENSMUSG00000026068	Il18rap	7.31902	1.69074	0.00827664	0.98327
ENSMUSG00000021621	Zcchc9	1.4703	3.86849	0.00842549	0.98327
ENSMUSG00000026395	Ptprc	2.65947	4.05291	0.00845376	0.98327
ENSMUSG00000030830	Itgal	6.19678	3.02733	0.00853388	0.98327
ENSMUSG00000001768	Rin2	1.00518	4.89183	0.00864107	0.98327
ENSMUSG00000063409	Lrrc43	4.73616	2.12603	0.00877265	0.98327
ENSMUSG00000022831	Hcls1	2.51376	3.96198	0.00878836	0.98327
ENSMUSG00000028098	Rnf115	0.906813	5.59508	0.00878858	0.98327
ENSMUSG00000076498		4.63659	1.94177	0.00885865	0.98327
ENSMUSG00000073856	Iqck	-3.2987	2.01093	0.00899822	0.98327
ENSMUSG00000032050	Rdx	0.563456	7.81327	0.00905881	0.98327
ENSMUSG00000022906	Parp9	2.41126	3.9885	0.00906198	0.98327
ENSMUSG00000061298	Agbl4	-1.35687	3.76203	0.00911775	0.98327
ENSMUSG00000009772	Nuak2	3.65843	1.97773	0.00956445	1
ENSMUSG00000076618		7.54011	1.93227	0.00969786	1
ENSMUSG00000065018		-1.61477	3.16588	0.00970975	1
ENSMUSG00000038274	Fau	0.647062	6.82999	0.00974176	1
ENSMUSG00000018899	Irf1	2.79138	4.98692	0.00977517	1
ENSMUSG00000026656	Fcgr2b	4.36254	2.965	0.0098481	1
ENSMUSG00000027455	Nsfl1c	0.730265	5.88401	0.0100267	1
ENSMUSG00000024164	C3	4.81497	5.64523	0.0100363	1
ENSMUSG00000050732	Vamp8	2.77065	2.82306	0.0101025	1
ENSMUSG00000004730	Emr1	3.96239	3.37713	0.0104963	1
ENSMUSG00000015340	Cybb	5.69354	5.01634	0.01083	1
ENSMUSG00000032596	Uba7	2.86652	4.26953	0.0110482	1
ENSMUSG00000031557	Plekha2	2.46606	3.40739	0.0113505	1
ENSMUSG00000027714	Exosc9	0.908548	4.965	0.0114636	1
ENSMUSG00000043131	Mob1a	1.62879	4.56688	0.0115982	1
ENSMUSG00000028763	Hspg2	1.79187	3.69005	0.0116166	1
ENSMUSG00000026342	Slc35f5	1.52903	4.09135	0.0119049	1
ENSMUSG00000082292	Gm12250	5.80042	4.41207	0.0120318	1
ENSMUSG00000078853	Igtp	3.50509	5.98051	0.0121661	1
ENSMUSG00000048865	Arhgap30	2.49517	3.72073	0.0122788	1
ENSMUSG00000074151	Nlrc5	3.80484	5.11435	0.0123239	1
ENSMUSG00000020437	Myo1g	5.54868	2.43781	0.0123378	1
ENSMUSG00000018102	Hist1h2bc	1.60065	3.72982	0.0123917	1
ENSMUSG00000021747	4930452B06Rik	1.85103	3.54946	0.0124214	1
ENSMUSG00000000326	Comt	-0.866117	4.98575	0.012462	1
ENSMUSG00000082509		6.97112	1.32918	0.0125569	1
ENSMUSG00000092021	Gbp11	7.06349	1.47284	0.0126245	1
ENSMUSG00000022488	Nckap1l	1.87768	4.26168	0.0126289	1
ENSMUSG00000023992	Trem2	1.81921	3.56737	0.0127346	1
ENSMUSG00000046879	Irgm1	2.90913	5.82375	0.0128435	1
ENSMUSG00000054203	Ifi205	7.42639	1.77913	0.0128436	1
ENSMUSG00000035248	Zcchc6	0.938665	5.7572	0.0129288	1
ENSMUSG00000060550	H2-Q7	2.8865	5.40818	0.0130017	1
ENSMUSG00000000976	Heatr6	1.00832	4.97063	0.0130697	1
ENSMUSG00000051506	Wdfy4	3.4091	3.01044	0.0132918	1
ENSMUSG00000096727	Psmb9	5.51411	3.4221	0.0133927	1
ENSMUSG00000031506	Ptpn7	5.3599	1.41645	0.0136934	1
ENSMUSG00000036698	Eif2c2	-0.540929	7.32566	0.0138282	1
ENSMUSG00000038702	Dsel	-1.29733	4.8669	0.0140536	1
ENSMUSG00000042978	Sbk1	-0.903249	4.6169	0.0141845	1
ENSMUSG00000039887	Alg14	3.34567	2.58769	0.0143605	1
ENSMUSG00000033149	Phldb2	2.25283	3.16072	0.0144401	1
ENSMUSG00000065145	Vault	1.32474	5.36429	0.0145864	1
ENSMUSG00000018209	Stk4	0.781415	5.55962	0.0147051	1
ENSMUSG00000000290	Itgb2	2.10703	4.16997	0.0147865	1
ENSMUSG00000022235	Cmbl	-1.4485	3.82907	0.0148216	1
ENSMUSG00000032648	Pygm	-1.3899	4.26415	0.0148301	1
ENSMUSG00000026285	Pdcd1	6.88952	1.7667	0.0150819	1
ENSMUSG00000028195	Cyr61	3.74853	2.2635	0.0153043	1
ENSMUSG00000030643	Rab30	1.20035	4.06796	0.0153289	1
ENSMUSG00000001435	Col18a1	1.26817	4.3609	0.0153307	1
ENSMUSG00000036368	Fam82a1	-1.93919	2.97801	0.0155805	1
ENSMUSG00000035186	Ubd	7.19879	1.66349	0.0155877	1
ENSMUSG00000085977		6.86527	1.29826	0.0157011	1
ENSMUSG00000060739	Nsa2	0.807615	5.68001	0.0157135	1
ENSMUSG00000028850	Gpatch3	2.86479	2.43822	0.0158143	1
ENSMUSG00000033355	Rtp4	3.32176	4.11444	0.0160717	1
ENSMUSG00000021624	Cd180	2.70799	3.19915	0.0162463	1
ENSMUSG00000070639	Lrrc8b	-1.45161	3.51099	0.0162879	1
ENSMUSG00000064043	Trerf1	0.749504	5.8555	0.0164334	1
ENSMUSG00000043259	Fam13c	-0.811899	5.57512	0.016436	1
ENSMUSG00000043987	Cep164	0.99103	5.17405	0.0164441	1
ENSMUSG00000005142	Man2b1	1.19879	5.27866	0.016595	1
ENSMUSG00000053113	Socs3	2.12286	3.1378	0.0167009	1
ENSMUSG00000021998	Lcp1	1.51646	5.14005	0.0167776	1
ENSMUSG00000074384	AI429214	-3.24132	1.78937	0.0171856	1
ENSMUSG00000039838	Slc45a1	-0.778008	5.44539	0.0172436	1
ENSMUSG00000085963		-1.24233	4.12621	0.0172703	1
ENSMUSG00000000823	Znf512b	-0.71759	5.56017	0.0173003	1
ENSMUSG00000070034	Sp110	2.98387	3.02399	0.0173558	1
ENSMUSG00000027962	Vcam1	1.4008	5.04964	0.017414	1
ENSMUSG00000023885	Thbs2	2.76399	3.25347	0.0174719	1
ENSMUSG00000058748	Zfp958	-1.91776	2.57065	0.0177158	1
ENSMUSG00000090622	A930033H14Rik	-5.24583	1.45817	0.0180343	1
ENSMUSG00000022504	Ciita	3.32359	3.08072	0.0182042	1
ENSMUSG00000052364	B630019K06Rik	-0.688442	5.88927	0.0182506	1
ENSMUSG00000059498	Fcgr3	2.26986	3.93985	0.0183234	1
ENSMUSG00000028684	Urod	0.962817	5.23229	0.0183619	1
ENSMUSG00000027712	Anxa5	0.894827	5.69169	0.0184227	1
ENSMUSG00000039826	Trub2	-1.27081	3.88888	0.0185309	1
ENSMUSG00000048232	Fbxo10	-0.551736	6.25464	0.0185396	1
ENSMUSG00000070495	Ctcfl	1.0479	4.77068	0.0185426	1
ENSMUSG00000040152	Thbs1	2.45959	2.75741	0.0185657	1
ENSMUSG00000026173	Plcd4	0.963882	4.93715	0.0187007	1
ENSMUSG00000036896	C1qc	1.84534	5.86491	0.0187566	1
ENSMUSG00000036362	P2ry13	1.81003	2.87203	0.0188153	1
ENSMUSG00000075012	Fjx1	-1.67754	2.94773	0.0188602	1
ENSMUSG00000037253	Mex3c	0.863299	4.8392	0.0188882	1
ENSMUSG00000031627	Irf2	1.11287	4.99157	0.0189582	1
ENSMUSG00000041147	Brca2	1.36587	4.02818	0.0191751	1
ENSMUSG00000074736	Tmem90b	-1.33372	3.50774	0.0193653	1
ENSMUSG00000078676	Casc3	0.68034	5.95711	0.0194097	1
ENSMUSG00000020143	Dock2	1.94599	4.75688	0.019478	1
ENSMUSG00000026222	Sp100	2.28756	3.57465	0.0194937	1
ENSMUSG00000076621		7.01215	1.53315	0.0195017	1
ENSMUSG00000061118	Dnajc30	2.2799	2.52498	0.0195999	1
ENSMUSG00000035383	Pmch	1.59557	7.68258	0.0196137	1
ENSMUSG00000020658	Efr3b	-0.540581	6.93312	0.0196195	1
ENSMUSG00000003379	Cd79a	7.03435	1.52012	0.0196676	1
ENSMUSG00000026880	Stom	2.09761	3.07958	0.0197394	1
ENSMUSG00000097563		-2.40774	2.28936	0.0198513	1
ENSMUSG00000057346	Apol9b	7.09236	1.51517	0.0199552	1
ENSMUSG00000042225	Ammecr1	1.30258	4.01974	0.0201835	1
ENSMUSG00000034648	Lrrn1	-0.716014	5.81482	0.0203351	1
ENSMUSG00000021948	Prkcd	2.45842	4.00257	0.0204302	1
ENSMUSG00000006519	Cyba	2.94494	2.93824	0.0205064	1
ENSMUSG00000029310	Nudt9	0.756995	5.89493	0.0206044	1
ENSMUSG00000003868	Ruvbl2	-1.14726	3.96317	0.0206787	1
ENSMUSG00000044252	Osbpl1a	0.558414	6.38598	0.0206961	1
ENSMUSG00000046159	Chrm3	-1.99193	2.82295	0.0207648	1
ENSMUSG00000019362	D8Ertd738e	0.712552	5.69744	0.0210135	1
ENSMUSG00000014504	Srp19	0.767993	5.58871	0.0210877	1
ENSMUSG00000000982	Ccl3	7.02474	1.46816	0.0211113	1
ENSMUSG00000047735	Samd9l	2.16117	4.35961	0.0211206	1
ENSMUSG00000017718	Afmid	-4.51912	1.37806	0.0211267	1
ENSMUSG00000028333	Anp32b	0.580974	6.7755	0.0211355	1
ENSMUSG00000029470	P2rx4	1.62689	3.61449	0.0212164	1
ENSMUSG00000025898	Cwf19l2	0.680811	5.78689	0.0213046	1
ENSMUSG00000086942		-6.02423	1.53123	0.0213499	1
ENSMUSG00000027533	Fabp5	0.691659	5.60752	0.0214931	1
ENSMUSG00000045009	Prrt3	-1.29411	3.69917	0.0215323	1
ENSMUSG00000006335	Tfpt	1.13415	4.10303	0.021553	1
ENSMUSG00000074847	Gm10775	-5.8597	1.54632	0.0215605	1
ENSMUSG00000039221	Rpl22l1	0.924008	5.02608	0.0216284	1
ENSMUSG00000018654	Ikzf1	2.79551	2.46632	0.0217732	1
ENSMUSG00000073116	Gm10471	3.56397	1.70728	0.0218346	1
ENSMUSG00000029007	Agtrap	1.5067	3.52604	0.0218379	1
ENSMUSG00000084769		-5.32501	0.931332	0.021936	1
ENSMUSG00000044583	Tlr7	3.9606	2.13059	0.0219583	1
ENSMUSG00000034673	Pbx2	-1.08486	4.19221	0.0220914	1
ENSMUSG00000003283	Hck	4.25708	2.97276	0.0221773	1
ENSMUSG00000057110	Cep110	0.877578	5.98921	0.0222005	1
ENSMUSG00000070327	Rnf213	2.04536	7.45842	0.0223497	1
ENSMUSG00000020828	Pld2	-1.17191	4.11872	0.0226473	1
ENSMUSG00000024227	2610034M16Rik	2.81703	3.19327	0.0227487	1
ENSMUSG00000069874	Irgm2	3.13826	5.13294	0.0227518	1
ENSMUSG00000027387	Zc3h8	1.64042	3.47016	0.0230008	1
ENSMUSG00000025724	Sec11a	0.657471	5.67274	0.0230111	1
ENSMUSG00000035697	Hmha1	3.31626	3.05293	0.0230827	1
ENSMUSG00000079363	Gbp4	4.06351	5.50103	0.023407	1
ENSMUSG00000073902	Gm1966	4.43104	3.16414	0.0234581	1
ENSMUSG00000039450	Dcxr	3.40398	1.74877	0.023519	1
ENSMUSG00000016181	Diexf	-1.35504	3.59297	0.0235862	1
ENSMUSG00000060568	Fam78b	1.05253	4.5584	0.0237377	1
ENSMUSG00000045912	C2cd4c	-1.00796	4.60691	0.0237428	1
ENSMUSG00000022216	Psme1	0.924425	7.26133	0.0237761	1
ENSMUSG00000038521	C1s	6.94485	1.38781	0.0238384	1
ENSMUSG00000018932	Map2k3	1.97385	2.97211	0.0238653	1
ENSMUSG00000021594	Srd5a1	3.21836	2.22785	0.023886	1
ENSMUSG00000002325	Irf9	1.46658	5.01218	0.0239085	1
ENSMUSG00000053040	Aph1c	-2.42506	2.22544	0.0240807	1
ENSMUSG00000033863	Klf9	-0.788546	4.90343	0.0241367	1
ENSMUSG00000042501	Cpa6	0.708588	5.57252	0.0250297	1
ENSMUSG00000030681	Mvp	2.10983	3.42665	0.0252152	1
ENSMUSG00000042272	Sestd1	-0.655696	5.71412	0.0252412	1
ENSMUSG00000025498	Irf7	2.34957	4.40417	0.0252517	1
ENSMUSG00000074884	Serf2	1.08169	4.42475	0.0255045	1
ENSMUSG00000030495	Slc7a10	-0.953875	4.76663	0.0255579	1
ENSMUSG00000058355	Abce1	0.559892	6.13611	0.025712	1
ENSMUSG00000024346	Pfdn1	0.627107	5.75836	0.0257229	1
ENSMUSG00000028392	Bspry	-5.03813	0.747907	0.0258741	1
ENSMUSG00000093502		4.66301	1.25228	0.026048	1
ENSMUSG00000024483	Ankhd1	0.514168	6.92425	0.026154	1
ENSMUSG00000033880	Lgals3bp	1.57165	6.34323	0.0262932	1
ENSMUSG00000064397		-2.35292	2.28015	0.0263989	1
ENSMUSG00000039515	Ppp2r4	-0.51941	6.39745	0.026472	1
ENSMUSG00000029561	Oasl2	2.69684	6.43645	0.0264735	1
ENSMUSG00000085105	Gm12758	-4.12887	1.21494	0.0265674	1
ENSMUSG00000052085	Dock8	1.78454	3.9103	0.0266384	1
ENSMUSG00000046096	BC030336	0.937902	4.9656	0.0266512	1
ENSMUSG00000029417	Cxcl9	3.42103	4.55936	0.026722	1
ENSMUSG00000064798		-0.84506	5.15039	0.0267506	1
ENSMUSG00000020420	Zfp607	-5.6759	1.56061	0.02688	1
ENSMUSG00000020846	Fam101b	-1.62788	3.05148	0.0271169	1
ENSMUSG00000025017	Pik3ap1	1.71293	4.37009	0.0271819	1
ENSMUSG00000054814	Usp46	-0.942305	4.90905	0.0275279	1
ENSMUSG00000070687	Htr1d	2.26345	2.21471	0.0276747	1
ENSMUSG00000005087	Cd44	2.68616	4.02632	0.0278577	1
ENSMUSG00000001761	Smo	1.1398	4.60395	0.0280388	1
ENSMUSG00000064371		0.848072	5.21967	0.028093	1
ENSMUSG00000046805	Mpeg1	1.85633	5.53766	0.0281406	1
ENSMUSG00000032066	Bco2	4.37718	2.03162	0.0284782	1
ENSMUSG00000015839	Nfe2l2	1.72482	4.36781	0.0284943	1
ENSMUSG00000026185	Igfbp5	0.833053	7.32372	0.0285335	1
ENSMUSG00000035929	H2-Q4	2.63753	4.91449	0.0287844	1
ENSMUSG00000054027	Nt5dc3	-0.499963	6.30338	0.0292638	1
ENSMUSG00000029062	Cdk11b	0.497249	6.72552	0.0293246	1
ENSMUSG00000097099		4.23856	1.59021	0.0293441	1
ENSMUSG00000010066	Cacna2d2	0.458229	7.26401	0.0293781	1
ENSMUSG00000025646	Atrip	-1.17117	4.16405	0.0296694	1
ENSMUSG00000029313	Aff1	1.08392	5.17429	0.0296794	1
ENSMUSG00000020326	Ccng1	0.867261	5.29163	0.0297223	1
ENSMUSG00000018930	Ccl4	6.7716	1.21152	0.0299493	1
ENSMUSG00000084985		6.39199	0.900758	0.0300763	1
ENSMUSG00000053801	Grwd1	-1.45335	2.97623	0.0301546	1
ENSMUSG00000028691	Prdx1	0.576373	6.39414	0.0302351	1
ENSMUSG00000027215	Cd82	1.42519	4.43993	0.0302621	1
ENSMUSG00000026238	Ptma	0.548388	6.55835	0.030438	1
ENSMUSG00000069516	Lyz2	2.95663	5.13098	0.0305572	1
ENSMUSG00000026483	Fam129a	3.83236	2.12507	0.0308264	1
ENSMUSG00000057716	Gm5567	-0.483991	6.90709	0.0311171	1
ENSMUSG00000001289	Pfdn5	0.598153	6.34233	0.0314432	1
ENSMUSG00000034459	Ifit1	2.70927	5.56834	0.0315633	1
ENSMUSG00000041420	Meis3	0.887154	5.22446	0.0316639	1
ENSMUSG00000024513	Mbd2	0.784229	5.22883	0.031737	1
ENSMUSG00000070031	Sp140	4.36001	2.25579	0.0318424	1
ENSMUSG00000043252	Tmem64	-0.91545	4.21094	0.0318768	1
ENSMUSG00000025650	Col7a1	1.56249	3.65265	0.0319809	1
ENSMUSG00000034617	Mtrr	1.89292	3.31103	0.0321792	1
ENSMUSG00000038879	Nipal2	-1.73473	2.64196	0.0324454	1
ENSMUSG00000056899	Immp2l	-4.19242	1.40302	0.0325101	1
ENSMUSG00000041718	Alg13	1.54331	3.54143	0.0325812	1
ENSMUSG00000009406	Elk1	-0.796751	5.08773	0.0326608	1
ENSMUSG00000044349	Snhg11	-0.422113	10.155	0.0326835	1
ENSMUSG00000022587	Ly6e	0.968929	6.82148	0.0327231	1
ENSMUSG00000022914	Brwd1	-0.467426	7.07021	0.0327717	1
ENSMUSG00000054693	Adam10	0.579577	6.47465	0.0327722	1
ENSMUSG00000075602	Ly6a	2.47732	4.21761	0.0327771	1
ENSMUSG00000037818	3110057O12Rik	0.88352	4.62181	0.0331682	1
ENSMUSG00000025899	Alkbh8	0.667653	5.41336	0.0331688	1
ENSMUSG00000022867	Usp25	1.00438	5.15265	0.033355	1
ENSMUSG00000097877	AL714024.1	-1.98247	2.47724	0.0334347	1
ENSMUSG00000037405	Icam1	3.67725	2.58205	0.0335082	1
ENSMUSG00000047963	Stbd1	-3.47029	1.6097	0.0342573	1
ENSMUSG00000030341	Tnfrsf1a	2.18363	3.21247	0.034357	1
ENSMUSG00000078582		3.30181	2.1289	0.0345852	1
ENSMUSG00000029265	Dr1	1.20403	4.24061	0.0346248	1
ENSMUSG00000054072	Iigp1	3.69572	5.59527	0.0347011	1
ENSMUSG00000026872	Zeb2	0.743946	6.55948	0.034838	1
ENSMUSG00000027881	Prpf38b	0.471728	7.15978	0.0350228	1
ENSMUSG00000028833	Ncdn	-0.482773	7.96723	0.035096	1
ENSMUSG00000040297	Suco	-0.567847	5.9954	0.0351593	1
ENSMUSG00000078606	Gm4070	5.59799	1.66685	0.035181	1
ENSMUSG00000022360	Atad2	1.39456	3.56921	0.0352625	1
ENSMUSG00000056258	Kcnq3	-1.01614	4.54147	0.0353338	1
ENSMUSG00000051212	Gpr183	4.43441	1.28557	0.035359	1
ENSMUSG00000097732	AC122821.2	-2.10011	2.24808	0.0353842	1
ENSMUSG00000046532	Ar	-0.603666	6.20968	0.0354572	1
ENSMUSG00000049502	Dtx3l	2.02514	5.04235	0.0356106	1
ENSMUSG00000030805	Stx4a	0.795696	4.95336	0.03563	1
ENSMUSG00000059022	Kcp	1.91062	2.4864	0.03564	1
ENSMUSG00000040420	Cdh18	-0.623943	5.70535	0.0357209	1
ENSMUSG00000030789	Itgax	4.94555	2.02353	0.0357555	1
ENSMUSG00000022141	Nipbl	0.59374	6.98163	0.0358242	1
ENSMUSG00000028538	St3gal3	-0.970743	4.03559	0.0359262	1
ENSMUSG00000027514	Zbp1	4.80883	4.29232	0.0360696	1
ENSMUSG00000019863	Qrsl1	1.85472	2.87266	0.0361168	1
ENSMUSG00000035033	Tbr1	3.30611	1.70956	0.0361549	1
ENSMUSG00000044150	A830080D01Rik	-1.13837	4.05669	0.036169	1
ENSMUSG00000051590	Ysk4	-0.959944	4.06625	0.0362437	1
ENSMUSG00000053044	Cd8b1	6.58022	1.067	0.0362733	1
ENSMUSG00000062822	4833420G17Rik	0.826449	5.06229	0.0362906	1
ENSMUSG00000026858	Fam73b	-0.655305	5.21815	0.0363432	1
ENSMUSG00000024672	Ms4a7	2.07376	3.35119	0.0363583	1
ENSMUSG00000022772	Senp5	-0.756237	4.91345	0.0363789	1
ENSMUSG00000033166	Dis3	-0.936907	4.29293	0.0363969	1
ENSMUSG00000055202	Zfp811	-2.77907	1.80309	0.0364998	1
ENSMUSG00000097430	AC020973.1	1.96226	2.59251	0.0366386	1
ENSMUSG00000085566		-1.17154	3.51356	0.0366393	1
ENSMUSG00000041836	Ptpre	0.620447	5.69674	0.0367787	1
ENSMUSG00000071713	Csf2rb	3.39065	1.95435	0.0369856	1
ENSMUSG00000068246	Apol9a	6.55636	1.04994	0.0371345	1
ENSMUSG00000020128	Vps54	0.776532	5.50623	0.0372001	1
ENSMUSG00000029433	Diablo	1.10596	4.08845	0.0372953	1
ENSMUSG00000042228	Lyn	1.73799	3.692	0.0373165	1
ENSMUSG00000034595	Ppp1r18	2.89782	2.91635	0.0373609	1
ENSMUSG00000085385		1.91921	2.87627	0.0373901	1
ENSMUSG00000024308	Tapbp	1.28786	5.80249	0.0374162	1
ENSMUSG00000027207	Galk2	0.903459	4.45692	0.0374343	1
ENSMUSG00000027378	Nphp1	0.90665	5.02029	0.0376068	1
ENSMUSG00000043881	Kbtbd7	-0.878577	4.3716	0.0376501	1
ENSMUSG00000025499	Hras1	-0.557663	5.99539	0.0377958	1
ENSMUSG00000025666	Tmem47	0.53783	7.56558	0.0378675	1
ENSMUSG00000054509	Parp4	1.33866	3.99607	0.0378905	1
ENSMUSG00000054588		4.39606	3.1342	0.0379092	1
ENSMUSG00000058715	Fcer1g	1.91743	3.90254	0.0382412	1
ENSMUSG00000022403	St13	0.447789	7.83768	0.0382825	1
ENSMUSG00000033022	Cdo1	-1.28608	3.35582	0.0383914	1
ENSMUSG00000050248	Evc2	-1.51076	3.49082	0.0384078	1
ENSMUSG00000025658	Cnksr2	-0.627293	6.53178	0.0384996	1
ENSMUSG00000024795	Kif20b	2.91328	1.8384	0.0385328	1
ENSMUSG00000047632	Fgfbp3	3.06195	2.11971	0.0385437	1
ENSMUSG00000086605	Gm14290	-1.08551	3.99493	0.0386133	1
ENSMUSG00000005220	Corin	-3.38521	1.44001	0.0387615	1
ENSMUSG00000028973	Abcb8	-0.998859	4.11846	0.0387663	1
ENSMUSG00000038880	Mrps34	2.16787	2.81184	0.0391119	1
ENSMUSG00000040543	Pitpnm3	-0.574942	5.83726	0.0393592	1
ENSMUSG00000031232	Magt1	0.805735	4.7968	0.0394244	1
ENSMUSG00000029550	Sppl3	-0.740699	4.93241	0.0395131	1
ENSMUSG00000050856	Atp5k	0.602597	6.27884	0.0395208	1
ENSMUSG00000034855	Cxcl10	4.43733	3.73357	0.0396424	1
ENSMUSG00000031389	Arhgap4	2.19686	2.61469	0.0396841	1
ENSMUSG00000018537	Pcgf2	0.826669	4.73205	0.0397609	1
ENSMUSG00000027316	Gfra4	-1.1305	3.38723	0.0399796	1
ENSMUSG00000006906	Stambp	0.889291	4.4275	0.0399826	1
ENSMUSG00000032305	2310046O06Rik	-1.0547	3.98791	0.0399896	1
ENSMUSG00000087679	C330006A16Rik	-0.990398	4.19694	0.0400043	1
ENSMUSG00000086121	Gm16068	5.89565	1.12249	0.0401552	1
ENSMUSG00000041084	Ostc	0.803081	5.0516	0.0403373	1
ENSMUSG00000089651		1.73716	2.91126	0.0404001	1
ENSMUSG00000029536	Gatc	0.777882	5.18264	0.040419	1
ENSMUSG00000079547	H2-DMb1	5.7507	1.82006	0.0404317	1
ENSMUSG00000032089	Il10ra	2.64147	3.5787	0.0404793	1
ENSMUSG00000041235	Chd7	0.778109	5.70283	0.0407642	1
ENSMUSG00000037921	Ddx60	2.48447	4.1027	0.040844	1
ENSMUSG00000025810	Nrp1	0.69022	6.35394	0.0409064	1
ENSMUSG00000006522	Itih3	-0.528239	7.99937	0.0409145	1
ENSMUSG00000068373	D430041D05Rik	-0.553814	7.26411	0.0409784	1
ENSMUSG00000022534	Mefv	6.33398	0.999274	0.0412202	1
ENSMUSG00000026083	Eif5b	0.425797	7.83937	0.0412914	1
ENSMUSG00000035469	Rcbtb1	0.647434	5.48317	0.0413916	1
ENSMUSG00000052428	Tmco1	0.530011	6.10698	0.0415887	1
ENSMUSG00000028622	Mrpl37	-0.875786	4.59079	0.041963	1
ENSMUSG00000035439	Haus8	0.951605	4.558	0.0419764	1
ENSMUSG00000017837	Nkiras2	-2.08712	2.23158	0.0420546	1
ENSMUSG00000025239	Limd1	-1.66504	3.05401	0.0425167	1
ENSMUSG00000040253	Gbp7	2.70959	6.0352	0.0429412	1
ENSMUSG00000031320	Rps4x	0.522777	6.69216	0.0430448	1
ENSMUSG00000030536	Iqgap1	0.866359	5.65359	0.0431077	1
ENSMUSG00000037375	Hhat	-1.2553	3.31193	0.0432203	1
ENSMUSG00000033350	Chst2	0.573587	6.46677	0.0433569	1
ENSMUSG00000026463	Atp2b4	-0.488552	7.43243	0.0435848	1
ENSMUSG00000097536	AC133578.2	-2.99938	1.40942	0.0437856	1
ENSMUSG00000070691	Runx3	4.18726	2.03903	0.0437946	1
ENSMUSG00000050891	Tatdn1	-1.96158	2.39698	0.0441965	1
ENSMUSG00000028013	Ppa2	0.767792	5.14193	0.0445568	1
ENSMUSG00000028868	Wasf2	1.18662	4.61059	0.0445765	1
ENSMUSG00000034584	Exph5	-1.84562	2.50727	0.044601	1
ENSMUSG00000042182	Bend6	-0.672833	6.78872	0.0446135	1
ENSMUSG00000021866	Anxa11	2.06649	3.10535	0.044664	1
ENSMUSG00000090942	F830016B08Rik	1.54409	4.78023	0.044905	1
ENSMUSG00000056145	AI504432	-1.08222	4.07844	0.0449171	1
ENSMUSG00000045659	Plekha7	-0.829216	4.97629	0.0449602	1
ENSMUSG00000054404	Slfn5	2.71253	3.18964	0.0450036	1
ENSMUSG00000097251	AC119846.1	-4.47867	1.3639	0.0456233	1
ENSMUSG00000030156	Cd69	6.32159	0.886547	0.0456683	1
ENSMUSG00000000791	Il12rb1	5.09695	1.7141	0.0457962	1
ENSMUSG00000010307	Tmem86a	2.09398	2.2798	0.0459374	1
ENSMUSG00000026904	Slc4a10	-0.495586	7.17	0.0462021	1
ENSMUSG00000010505	Myt1	-0.576164	5.69462	0.0462803	1
ENSMUSG00000024411	Aqp4	0.786678	7.1746	0.046603	1
ENSMUSG00000001089	Luzp1	-0.5914	5.9749	0.0467677	1
ENSMUSG00000010461	Eya4	2.53376	2.35414	0.0467817	1
ENSMUSG00000024014	Pim1	4.11376	1.72039	0.0469881	1
ENSMUSG00000071516	Hist1h2ai	3.44618	2.06233	0.047341	1
ENSMUSG00000023010	Tmbim6	0.511856	7.11775	0.0474238	1
ENSMUSG00000033615	Cplx1	0.541221	6.3686	0.0474361	1
ENSMUSG00000026814	Eng	1.55043	3.31566	0.0474647	1
ENSMUSG00000079293	Clec7a	3.91692	2.53781	0.0474686	1
ENSMUSG00000059883	Irak4	2.40294	2.81322	0.0474791	1
ENSMUSG00000024145	Pigf	2.14266	2.60751	0.0476618	1
ENSMUSG00000025508	Rplp2	0.434829	7.71675	0.0477218	1
ENSMUSG00000010376	Nedd8	0.551824	5.86675	0.0478748	1
ENSMUSG00000028328	Tmod1	-1.22647	3.37526	0.0480545	1
ENSMUSG00000030287	Itpr2	0.685887	5.73911	0.0481756	1
ENSMUSG00000039163	Cmc1	1.14156	3.6656	0.0486292	1
ENSMUSG00000031816	Mthfsd	1.2208	4.0577	0.0486479	1
ENSMUSG00000008140	Emc10	-0.568257	6.17704	0.0486543	1
ENSMUSG00000021198	Unc79	-0.417574	6.70293	0.0488724	1
ENSMUSG00000056220	Pla2g4a	2.10738	3.07156	0.0493487	1
ENSMUSG00000045932	Ifit2	1.62399	5.12369	0.0494397	1
ENSMUSG00000042349	Ikbke	2.87385	2.6151	0.0495356	1
ENSMUSG00000045625	Pigz	-2.04744	2.44252	0.0495766	1
ENSMUSG00000025507	Lrdd	-5.46017	1.03955	0.0496294	1
ENSMUSG00000002033	Cd3g	4.27862	2.81506	0.0498175	1
ENSMUSG00000031004	Mki67	3.09492	3.03539	0.0498606	1
ENSMUSG00000063698	Sfxn4	-1.25751	3.62331	0.0498651	1
ENSMUSG00000020932	Gfap	1.86664	7.27647	0.0499174	1
ENSMUSG00000034109	Golim4	0.761298	5.93306	0.0501731	1
ENSMUSG00000022575	Gsdmd	2.82593	2.89389	0.0505648	1
ENSMUSG00000034708	Grn	0.987169	5.77707	0.0507923	1
ENSMUSG00000047037	Nipa1	-0.750103	4.81664	0.0508477	1
ENSMUSG00000074682	Zcchc3	-1.38615	3.38273	0.0509976	1
ENSMUSG00000032679	Cd59a	1.38109	3.33159	0.0510353	1
ENSMUSG00000029614	Rpl6	0.507533	7.12772	0.0511069	1
ENSMUSG00000075592	Nynrin	-0.699565	5.48283	0.0511756	1
ENSMUSG00000034275	Igsf9b	-0.858376	4.26683	0.0514339	1
ENSMUSG00000067148	Polr1c	-1.13619	3.68902	0.0514709	1
ENSMUSG00000085133	B930095G15Rik	-0.852237	4.83096	0.0515167	1
ENSMUSG00000025583	Rptor	-0.543849	6.03411	0.0519036	1
ENSMUSG00000034472	Rasd2	-0.629471	5.46002	0.0521469	1
ENSMUSG00000083674		2.05359	2.58753	0.0521575	1
ENSMUSG00000014599	Csf1	1.0006	5.00942	0.0521997	1
ENSMUSG00000021203	Otub2	1.44139	3.10745	0.0522011	1
ENSMUSG00000021457	Syk	1.6922	3.63752	0.0523054	1
ENSMUSG00000021271	Zfp839	0.995769	3.91865	0.0523103	1
ENSMUSG00000034210	4732418C07Rik	0.562754	6.23154	0.0527534	1
ENSMUSG00000032440	Tgfbr2	1.53616	4.60121	0.053278	1
ENSMUSG00000037949	Ano10	1.26955	3.62615	0.0533248	1
ENSMUSG00000006494	Pdk1	-0.795729	4.78993	0.0534682	1
ENSMUSG00000062580	Timm17a	-0.842871	4.48086	0.0534772	1
ENSMUSG00000069814	E130309D14Rik	-1.11344	4.37656	0.0536364	1
ENSMUSG00000024259	Slc25a46	-0.439532	6.39177	0.0536752	1
ENSMUSG00000042607	Asb4	0.550783	6.78483	0.0538298	1
ENSMUSG00000026192	Atic	0.72011	4.88537	0.0540259	1
ENSMUSG00000069255	Dusp22	0.963539	4.10306	0.0540884	1
ENSMUSG00000011114	Tbrg1	0.836454	4.81222	0.0541152	1
ENSMUSG00000030729	Pgm2l1	-0.531462	6.56611	0.054328	1
ENSMUSG00000030222	Rerg	-0.984095	4.24487	0.0544124	1
ENSMUSG00000040022	Rab11fip2	0.692287	5.92853	0.0546124	1
ENSMUSG00000085586		-1.8924	2.28116	0.0547187	1
ENSMUSG00000053799	Exoc6	-0.838044	4.25929	0.0547373	1
ENSMUSG00000020120	Plek	1.67769	4.80391	0.054983	1
ENSMUSG00000027422	Rrbp1	0.68129	7.31705	0.0549991	1
ENSMUSG00000029298	Gbp9	2.19071	4.40842	0.0551498	1
ENSMUSG00000041313	Slc7a1	0.553957	5.9927	0.0551551	1
ENSMUSG00000071415	Rpl23	0.405488	7.55114	0.0551594	1
ENSMUSG00000046160	Olig1	-0.752846	4.88544	0.0551671	1
ENSMUSG00000029147	Ppm1g	0.479581	6.48758	0.0554162	1
ENSMUSG00000022407	Adsl	0.739192	4.77231	0.0555789	1
ENSMUSG00000024807	Syvn1	-0.615329	5.17607	0.0560122	1
ENSMUSG00000030560	Ctsc	2.40995	4.36297	0.0562391	1
ENSMUSG00000030199	Etv6	1.5834	4.03483	0.0565034	1
ENSMUSG00000031137	Fgf13	-0.631091	5.42432	0.0568469	1
ENSMUSG00000028251	2610029I01Rik	-1.69139	2.22826	0.0569888	1
ENSMUSG00000032745	Gpbp1	0.444818	6.35613	0.0570563	1
ENSMUSG00000027423	Snx5	0.581576	5.9209	0.0576289	1
ENSMUSG00000028037	Ifi44	3.28901	4.0084	0.0576374	1
ENSMUSG00000030793	Pycard	2.04416	2.64287	0.0577504	1
ENSMUSG00000020656	Grhl1	-0.869384	3.96215	0.0578383	1
ENSMUSG00000020889	Nr1d1	-0.620294	5.17947	0.0580071	1
ENSMUSG00000034825	Nrip3	-0.55868	5.95931	0.0581149	1
ENSMUSG00000038593	Tctn1	-0.911944	4.52322	0.0581256	1
ENSMUSG00000042099	Kank3	1.22637	3.64974	0.0582011	1
ENSMUSG00000044629	Cnrip1	-0.813901	4.83282	0.0582811	1
ENSMUSG00000033685	Ucp2	0.651319	6.40905	0.0583561	1
ENSMUSG00000039512	Uhrf1bp1	1.01498	4.81193	0.0583583	1
ENSMUSG00000038151	Prdm1	3.90563	2.22268	0.0588442	1
ENSMUSG00000012848	Rps5	0.424921	6.63075	0.0588694	1
ENSMUSG00000040760	Appl1	0.451527	7.0165	0.059509	1
ENSMUSG00000024661	Fth1	0.402242	8.75225	0.0595989	1
ENSMUSG00000092060	Bend4	-1.03821	3.90554	0.059629	1
ENSMUSG00000021939	Ctsb	0.58187	8.34012	0.0596318	1
ENSMUSG00000014496	Ankrd28	-0.789389	5.02144	0.0596579	1
ENSMUSG00000030737	Slco2b1	1.11601	4.19535	0.0596891	1
ENSMUSG00000023206	Il15ra	2.83805	2.35559	0.0597756	1
ENSMUSG00000078087		2.35071	1.88123	0.0598971	1
ENSMUSG00000097527	AC158751.1	-1.55016	2.95095	0.0599726	1
ENSMUSG00000025920	Stau2	-0.560926	6.02049	0.0600367	1
ENSMUSG00000047502	Heatr8	-1.23151	3.07045	0.0602172	1
ENSMUSG00000024727	Trpm6	-2.8327	1.30378	0.0602266	1
ENSMUSG00000025647	Shisa5	1.28356	5.16476	0.0603097	1
ENSMUSG00000063235	Ptpmt1	-1.24737	3.12748	0.0603855	1
ENSMUSG00000065304		0.958524	3.95715	0.06059	1
ENSMUSG00000030653	Pde2a	-0.574989	6.51401	0.0606422	1
ENSMUSG00000025909	Sntg1	-0.769013	5.12937	0.0608495	1
ENSMUSG00000059089	Fcgr4	4.10936	2.20737	0.061082	1
ENSMUSG00000079083	Jrkl	1.23031	3.77111	0.0611574	1
ENSMUSG00000028030	Tbck	-0.640361	5.07528	0.0612026	1
ENSMUSG00000068227	Il2rb	4.10707	2.29223	0.0612159	1
ENSMUSG00000042489	Clspn	3.26903	2.06025	0.0614152	1
ENSMUSG00000079057	Cyp4v3	1.5197	3.4364	0.0614404	1
ENSMUSG00000028309	Rnf20	0.43528	7.05729	0.061518	1
ENSMUSG00000043962	Thrap3	0.433371	6.73624	0.0615887	1
ENSMUSG00000024098	Twsg1	0.826758	4.64426	0.0616916	1
ENSMUSG00000060126	Tpt1	0.44055	7.69286	0.0618304	1
ENSMUSG00000029761	Cald1	0.634385	5.64264	0.0619836	1
ENSMUSG00000029454	Mapkapk5	0.627743	5.79033	0.0621073	1
ENSMUSG00000072809		3.60024	1.43706	0.0624562	1
ENSMUSG00000025245	Lztfl1	0.659155	5.37351	0.0626178	1
ENSMUSG00000028495	Rps6	0.441303	6.61286	0.0627895	1
ENSMUSG00000022858	Tra2b	-0.582509	5.63973	0.0629429	1
ENSMUSG00000046807	AI646023	0.649765	5.16242	0.0629841	1
ENSMUSG00000041119	Pde9a	-0.912805	4.28367	0.0630105	1
ENSMUSG00000021428	Riok1	0.938468	4.71152	0.0630167	1
ENSMUSG00000061983	Rps12	0.713726	5.51536	0.0630842	1
ENSMUSG00000091705	H2-Q2	-0.782528	4.77967	0.0633918	1
ENSMUSG00000041375	Ccdc9	0.792424	4.50274	0.0633982	1
ENSMUSG00000038252	Ncapd2	1.07014	3.78851	0.0635157	1
ENSMUSG00000006800	Sulf2	0.632175	6.05314	0.0636095	1
ENSMUSG00000021040	Slirp	1.0733	3.77039	0.0636208	1
ENSMUSG00000074129	Rpl13a	0.41864	8.9314	0.0638027	1
ENSMUSG00000051000	Fam160a1	-3.97304	1.73318	0.0638801	1
ENSMUSG00000048706	Lurap1l	-2.10968	2.61614	0.0639511	1
ENSMUSG00000026247	Ecel1	-0.417259	7.02212	0.0641183	1
ENSMUSG00000015341	Golga7	0.622191	5.28669	0.0642458	1
ENSMUSG00000037813	D630003M21Rik	1.77456	2.39467	0.0642642	1
ENSMUSG00000085875		3.20442	1.79224	0.064296	1
ENSMUSG00000023224	Serping1	2.95863	4.54238	0.0643423	1
ENSMUSG00000004043	Stat5a	-1.65863	2.816	0.0644443	1
ENSMUSG00000035004	Igsf6	3.43343	2.66065	0.0645618	1
ENSMUSG00000001520	Nrip2	-0.888457	4.74013	0.06466	1
ENSMUSG00000034755	Pcdh11x	-0.524812	5.55688	0.0647898	1
ENSMUSG00000039621	Prex1	0.535284	6.45778	0.0650265	1
ENSMUSG00000054976	Nyap2	-0.565399	5.63596	0.065244	1
ENSMUSG00000021377	Dek	0.450107	7.04728	0.0653348	1
ENSMUSG00000017009	Sdc4	0.919156	5.75027	0.0653411	1
ENSMUSG00000020935	Dcakd	0.798109	4.70453	0.0653743	1
ENSMUSG00000053141	Ptprt	0.416991	7.28539	0.0653927	1
ENSMUSG00000093803	CAAA01154301.1	1.89561	2.42651	0.0655035	1
ENSMUSG00000031660	Brd7	0.498798	6.0312	0.0655753	1
ENSMUSG00000039046	Usp6nl	0.792135	4.72683	0.0655772	1
ENSMUSG00000027583	Zbtb46	1.34948	3.5891	0.0660613	1
ENSMUSG00000038545	Cul7	0.487429	6.33925	0.0661601	1
ENSMUSG00000031385	Plxnb3	-1.2845	3.68248	0.0663183	1
ENSMUSG00000045871	Slitrk6	-1.7716	2.45708	0.0663382	1
ENSMUSG00000097188	AC025794.1	1.12548	3.60473	0.0664626	1
ENSMUSG00000032525	Nktr	0.390317	7.87007	0.0666624	1
ENSMUSG00000053024	Cntn2	-0.562587	6.46294	0.0666638	1
ENSMUSG00000003226	Ranbp2	0.40279	7.7342	0.0667053	1
ENSMUSG00000005949	Ctns	1.17099	3.60146	0.0667583	1
ENSMUSG00000023892	Zfp51	-2.03808	2.38872	0.0667801	1
ENSMUSG00000053935		1.0976	3.49342	0.0667902	1
ENSMUSG00000021252	0610007P14Rik	-0.898847	4.33696	0.0669352	1
ENSMUSG00000001300	Efnb2	-0.777565	5.28865	0.0669696	1
ENSMUSG00000038760	Trhr	-1.17386	3.12559	0.0669949	1
ENSMUSG00000020038	Cry1	1.0383	4.09827	0.067107	1
ENSMUSG00000027568	Ntsr1	1.60757	2.99442	0.0673307	1
ENSMUSG00000032388	Spg21	-0.731465	4.5489	0.0674077	1
ENSMUSG00000021903	Galntl2	1.78974	2.8106	0.0674945	1
ENSMUSG00000025933	Tmem14a	-1.88874	1.85561	0.067565	1
ENSMUSG00000066235	Gtdc2	-0.698715	4.99822	0.0676448	1
ENSMUSG00000038112	AW551984	-0.387117	7.3582	0.0677649	1
ENSMUSG00000074622	Mafb	1.87726	4.64266	0.067775	1
ENSMUSG00000037991	Rmi2	1.23283	3.13414	0.068138	1
ENSMUSG00000052336	Cx3cr1	0.97533	5.38845	0.0684904	1
ENSMUSG00000020723	Cacng4	0.408854	6.85317	0.0688549	1
ENSMUSG00000030966	Trim21	2.46959	3.79029	0.0691825	1
ENSMUSG00000032199	Polr2m	-0.398128	6.82058	0.0692257	1
ENSMUSG00000006392	Med8	0.887442	4.41375	0.0692418	1
ENSMUSG00000005774	Rfx5	0.851793	4.68001	0.0692858	1
ENSMUSG00000026064	Ptp4a1	-0.525611	5.72313	0.069428	1
ENSMUSG00000013275	Slc41a1	0.763223	5.22335	0.0694923	1
ENSMUSG00000040331	Nsmce4a	0.715247	5.0187	0.0695813	1
ENSMUSG00000008822	Acyp1	1.53326	2.88252	0.0696943	1
ENSMUSG00000039671	Zmynd8	-0.365619	7.44403	0.0697661	1
ENSMUSG00000021281	Tnfaip2	3.33483	2.22433	0.0697923	1
ENSMUSG00000042032	Mat2b	0.679223	5.18976	0.0698525	1
ENSMUSG00000042190	Cmklr1	2.34631	2.03919	0.0699334	1
ENSMUSG00000020530	Ggnbp2	0.404736	7.14045	0.0699469	1
ENSMUSG00000028656	Cap1	0.398511	6.92835	0.0699666	1
ENSMUSG00000084846	A730011C13Rik	2.35513	2.15484	0.0700047	1
ENSMUSG00000024816	Frmd8	1.40367	3.30451	0.0700807	1
ENSMUSG00000025592	Dach2	1.91274	2.55909	0.0701161	1
ENSMUSG00000042766	Trim46	-0.647872	5.38714	0.0704551	1
ENSMUSG00000041238	Rbbp8	1.3775	3.25262	0.0706005	1
ENSMUSG00000028444	Cntfr	-0.545658	5.60263	0.0706303	1
ENSMUSG00000031772	Cntnap4	-0.485541	5.84664	0.0708152	1
ENSMUSG00000031343	Gabra3	-0.454257	6.22341	0.0708804	1
ENSMUSG00000033554	Dph5	1.29938	3.51379	0.070961	1
ENSMUSG00000038628	Polr3k	-0.683699	4.66428	0.0710928	1
ENSMUSG00000046311	Zfp62	0.549024	5.66185	0.0711142	1
ENSMUSG00000026213	Stk11ip	0.799583	4.49637	0.0715454	1
ENSMUSG00000051940	5031410I06Rik	-2.08839	1.8519	0.0716034	1
ENSMUSG00000045519	Zfp560	-1.46723	2.61463	0.0717613	1
ENSMUSG00000021125	Arg2	-1.80188	2.20042	0.0717656	1
ENSMUSG00000052684	Jun	0.743358	5.80526	0.0717764	1
ENSMUSG00000033396	Spg11	-0.720504	4.85083	0.0720527	1
ENSMUSG00000037318	Traf3ip3	2.48384	3.11632	0.0721482	1
ENSMUSG00000024248	Cox7a2l	0.498478	6.10991	0.0721609	1
ENSMUSG00000032333	Stoml1	-0.653048	4.90958	0.0723666	1
ENSMUSG00000077493	Snord91a	4.47412	1.15882	0.0723815	1
ENSMUSG00000032754	Slc24a6	1.96655	2.45169	0.0724245	1
ENSMUSG00000024054	Smchd1	0.513678	6.05488	0.072485	1
ENSMUSG00000058258	Idi1	-0.731402	4.90826	0.0725601	1
ENSMUSG00000044042	Fmn1	0.629571	5.44026	0.0725798	1
ENSMUSG00000038539	Atf5	1.2797	3.15263	0.0726278	1
ENSMUSG00000051747	Ttn	-1.02334	4.35723	0.0728379	1
ENSMUSG00000042724	Map3k9	-0.75975	5.2017	0.0728655	1
ENSMUSG00000051062	Fbll1	0.7502	4.587	0.0728733	1
ENSMUSG00000080810		4.10489	1.20947	0.0729574	1
ENSMUSG00000097263		-1.6431	2.57751	0.0730357	1
ENSMUSG00000005268	Prlr	-0.771804	6.02019	0.0731598	1
ENSMUSG00000026021	Sumo1	0.412626	6.61209	0.0732157	1
ENSMUSG00000029223	Uchl1	-0.379538	8.51875	0.073308	1
ENSMUSG00000085444		1.12009	3.84895	0.0733164	1
ENSMUSG00000004609	Cd33	1.95437	2.92108	0.0734642	1
ENSMUSG00000031540	Myst3	0.454333	7.1106	0.0734725	1
ENSMUSG00000038048	Cntnap5c	-1.20765	3.42268	0.0736907	1
ENSMUSG00000049670	Morn4	-0.756089	4.57501	0.0736924	1
ENSMUSG00000020717	Pecam1	1.2036	3.77648	0.0738276	1
ENSMUSG00000035042	Ccl5	2.79486	3.73874	0.0738989	1
ENSMUSG00000005892	Trh	1.41035	4.34553	0.0739172	1
ENSMUSG00000031133	Arhgef6	0.767246	4.68646	0.073998	1
ENSMUSG00000047904	Sstr2	-1.44134	3.16307	0.0741163	1
ENSMUSG00000025381	Cnpy2	0.652305	5.12686	0.0743668	1
ENSMUSG00000054715	Zscan22	0.981977	4.05008	0.0743871	1
ENSMUSG00000053977	Cd8a	4.40508	1.91815	0.0744556	1
ENSMUSG00000040351	Ankib1	-0.45443	6.58254	0.0744954	1
ENSMUSG00000030432	Rpl28	0.607141	5.78926	0.0745138	1
ENSMUSG00000011958	Bnip2	0.630537	5.40906	0.0746229	1
ENSMUSG00000026917	Wdr5	-0.824452	4.08407	0.0748131	1
ENSMUSG00000015176	Nolc1	0.429175	6.81702	0.0751321	1
ENSMUSG00000024066	Xdh	2.50255	2.38733	0.0751441	1
ENSMUSG00000078912		2.94419	1.71879	0.0751719	1
ENSMUSG00000021179	BC002230	-0.906017	4.03466	0.0753023	1
ENSMUSG00000049038	Mterfd3	-1.44899	3.22378	0.0754566	1
ENSMUSG00000040774	Cept1	-0.675599	4.88504	0.0756281	1
ENSMUSG00000063531	Sema3e	-2.14243	2.93328	0.0758884	1
ENSMUSG00000042078	Svop	-0.562644	5.51242	0.0760846	1
ENSMUSG00000004099	Dnmt1	0.397657	6.74408	0.0763022	1
ENSMUSG00000019916	P4ha1	-0.653846	5.28012	0.076528	1
ENSMUSG00000048540	Nhlh2	1.0664	3.9968	0.0770189	1
ENSMUSG00000043629	1700019D03Rik	1.789	2.63392	0.0770372	1
ENSMUSG00000036009	Mettl25	-1.70335	2.12038	0.0771575	1
ENSMUSG00000040651	D14Abb1e	0.543775	6.39334	0.0773333	1
ENSMUSG00000045128	Rpl18a	0.545379	6.23238	0.0773638	1
ENSMUSG00000060530	A930017M01Rik	-1.19095	3.15617	0.0774572	1
ENSMUSG00000024566	Atp9b	-0.476293	5.93219	0.0777083	1
ENSMUSG00000087153	Gm6483	0.646821	5.064	0.0777398	1
ENSMUSG00000097471	AC151841.1	2.51409	1.96965	0.077747	1
ENSMUSG00000054391	4930517O19Rik	-3.21713	1.21528	0.0777823	1
ENSMUSG00000036908	Unc93b1	1.41364	4.90033	0.0782105	1
ENSMUSG00000066621	Tecpr1	-0.622804	5.80817	0.0782132	1
ENSMUSG00000062496	4930431F12Rik	-1.71668	2.57792	0.0782709	1
ENSMUSG00000008333	Snrpb2	0.707293	4.75496	0.0783402	1
ENSMUSG00000031647	Mfap3l	0.787295	5.04476	0.0783581	1
ENSMUSG00000027566	Psma7	0.515635	6.26022	0.0786481	1
ENSMUSG00000010608	Rbm25	0.363064	8.2273	0.0786627	1
ENSMUSG00000029033	Acap3	-0.668755	4.92286	0.0788346	1
ENSMUSG00000087395		-5.44215	0.800738	0.0790919	1
ENSMUSG00000043372	Hexim2	-0.963607	3.65993	0.0791435	1
ENSMUSG00000022452	1500032L24Rik	0.641033	5.25213	0.0791518	1
ENSMUSG00000046922	Gpr6	1.39902	2.77869	0.0793543	1
ENSMUSG00000007891	Ctsd	0.630207	7.50384	0.0795524	1
ENSMUSG00000028785	Hpca	-0.470912	6.47187	0.0795728	1
ENSMUSG00000003184	Irf3	1.15821	3.47205	0.0796605	1
ENSMUSG00000028057	Rit1	-0.727383	4.67093	0.079674	1
ENSMUSG00000020248	Nfyb	0.68824	5.39632	0.0796768	1
ENSMUSG00000049904	Tmem17	1.15417	3.23314	0.0798147	1
ENSMUSG00000024991	Eif3a	0.372571	9.02892	0.0798648	1
ENSMUSG00000033983	Coil	0.999909	4.06367	0.0799196	1
ENSMUSG00000059203	Il1rapl2	-1.14609	3.65505	0.080023	1
ENSMUSG00000003062	Stard3nl	0.83665	4.49468	0.0800292	1
ENSMUSG00000004267	Eno2	-0.382329	8.37368	0.0801072	1
ENSMUSG00000061119	Prcp	1.89917	2.42726	0.0801784	1
ENSMUSG00000021686	Ap3b1	0.46253	6.14813	0.0802717	1
ENSMUSG00000062661	Ncs1	-0.439783	7.01525	0.0803652	1
ENSMUSG00000032060	Cryab	0.786964	5.30442	0.0803882	1
ENSMUSG00000090223	Pcp4	0.710472	5.05575	0.0805032	1
ENSMUSG00000040997	Abhd4	0.661923	5.31473	0.0805553	1
ENSMUSG00000044447	Dock5	-1.07644	4.01178	0.0805718	1
ENSMUSG00000024646	Cyb5	0.59396	5.43609	0.0805909	1
ENSMUSG00000035356	Nfkbiz	1.66511	2.69028	0.0806843	1
ENSMUSG00000087370	Tmem170b	-0.511309	5.63847	0.0808055	1
ENSMUSG00000048997	Atxn7l2	1.16312	3.25687	0.0809772	1
ENSMUSG00000028228	Cpne3	0.967971	4.46239	0.0812418	1
ENSMUSG00000025225	Nfkb2	2.6152	2.39955	0.0812931	1
ENSMUSG00000058740	Kcnt1	-0.547292	6.1011	0.0813882	1
ENSMUSG00000016179	Camk1g	-0.792273	4.87494	0.0815529	1
ENSMUSG00000018287	Spag7	0.485167	5.75856	0.0815761	1
ENSMUSG00000000794	Kcnn3	-0.621816	4.97634	0.0817326	1
ENSMUSG00000048148	Nwd1	0.535147	5.57155	0.0818162	1
ENSMUSG00000077714	Snord17	0.542542	6.35188	0.0818313	1
ENSMUSG00000016763	Scube1	-1.37964	2.52971	0.0818345	1
ENSMUSG00000024188	Luc7l	0.408302	6.98382	0.0821348	1
ENSMUSG00000016206	H2-M3	2.46632	2.93431	0.0821408	1
ENSMUSG00000050334	C130071C03Rik	-1.05119	3.38363	0.0821953	1
ENSMUSG00000024487	Yipf5	-0.835597	4.10488	0.0824059	1
ENSMUSG00000064368	mt-Nd6	0.377381	10.8993	0.0824081	1
ENSMUSG00000000555	Itga5	3.01664	1.8523	0.0824747	1
ENSMUSG00000020973	Dnaaf2	-1.86759	2.04397	0.082503	1
ENSMUSG00000047909	Ankrd16	0.698986	4.82263	0.0829047	1
ENSMUSG00000007812	Zfp655	-0.608593	5.19244	0.0829896	1
ENSMUSG00000004843	Chmp2b	0.638161	5.12443	0.0830119	1
ENSMUSG00000029370	Rassf6	-3.59745	1.07189	0.083083	1
ENSMUSG00000020432	Tcn2	1.33779	3.25782	0.0832079	1
ENSMUSG00000000753	Serpinf1	-2.23894	1.62411	0.0832813	1
ENSMUSG00000073555	Gm4951	2.98496	4.37869	0.0833541	1
ENSMUSG00000022860	Chodl	1.42525	3.63124	0.0833608	1
ENSMUSG00000055541	Lair1	1.45172	4.07803	0.0834672	1
ENSMUSG00000032203		-1.30485	2.85384	0.0836436	1
ENSMUSG00000040296	Ddx58	1.21402	4.87434	0.0838556	1
ENSMUSG00000028330	Ncbp1	-0.582704	5.2483	0.0839216	1
ENSMUSG00000041827	Oasl1	3.72223	2.16351	0.083933	1
ENSMUSG00000021500	Ddx46	0.423027	6.88472	0.0839612	1
ENSMUSG00000021635	Rad17	-1.65891	3.09304	0.084007	1
ENSMUSG00000039304	Tnfsf10	2.84479	2.86695	0.0840722	1
ENSMUSG00000069744	Psmb3	-0.879379	3.95193	0.0841008	1
ENSMUSG00000040483	Xaf1	1.40951	4.32257	0.0841598	1
ENSMUSG00000034653	Ythdc2	0.656822	5.07588	0.0841928	1
ENSMUSG00000041035	Dpcd	0.737291	4.74296	0.084363	1
ENSMUSG00000070462	Mesdc1	0.766477	4.72329	0.0843999	1
ENSMUSG00000036560	Lgi4	1.53929	3.34144	0.0844036	1
ENSMUSG00000053693	Mast1	-0.399423	6.36181	0.0846187	1
ENSMUSG00000026878	Rab14	0.406692	7.37097	0.0846669	1
ENSMUSG00000032239	Rp9	0.54393	5.85055	0.0847392	1
ENSMUSG00000036815	Dpp10	-0.529701	6.40212	0.0848073	1
ENSMUSG00000046229	Scand1	-0.858678	4.10156	0.0848623	1
ENSMUSG00000035107	Dcbld2	-0.64318	5.47936	0.0851398	1
ENSMUSG00000022212	Cpne6	-0.485604	6.47689	0.0851947	1
ENSMUSG00000055639	Dach1	1.05329	3.61393	0.0852321	1
ENSMUSG00000035299	Mid1	1.45282	6.62626	0.0852921	1
ENSMUSG00000021704	Mtx3	-0.613845	5.16825	0.0853497	1
ENSMUSG00000028433	Ubap2	0.476958	6.0545	0.0855116	1
ENSMUSG00000032093	Cd3e	4.30696	2.26683	0.0857619	1
ENSMUSG00000022037	Clu	0.462783	8.91853	0.0858672	1
ENSMUSG00000001576	Ergic1	-0.407897	6.47332	0.0861052	1
ENSMUSG00000038866	Zcchc2	-0.616955	5.01675	0.0861314	1
ENSMUSG00000039501	Znfx1	0.802056	6.61044	0.0862468	1
ENSMUSG00000030980	2310008H09Rik	0.59027	5.31004	0.0862548	1
ENSMUSG00000061288	Taok3	0.414589	7.24575	0.0863506	1
ENSMUSG00000073889	Il11ra1	1.54689	2.93149	0.0864083	1
ENSMUSG00000042111	Ccdc115	0.689697	4.57508	0.0865185	1
ENSMUSG00000074457	S100a16	0.765182	4.38606	0.0865578	1
ENSMUSG00000033184	Tmed7	-0.471931	6.144	0.0865824	1
ENSMUSG00000023945	Slc5a7	3.88383	1.71433	0.0865825	1
ENSMUSG00000032763	Ilvbl	1.58586	2.57843	0.086853	1
ENSMUSG00000031304	Il2rg	4.82116	1.57499	0.0868558	1
ENSMUSG00000031349	Nsdhl	-0.788433	4.06995	0.0869364	1
ENSMUSG00000021190	Lgmn	0.498844	6.63292	0.0869909	1
ENSMUSG00000020827	Mink1	0.35043	7.80731	0.0870056	1
ENSMUSG00000058174	Gm5148	1.50935	2.7704	0.0870555	1
ENSMUSG00000038301	Snx10	0.460725	5.9572	0.0870729	1
ENSMUSG00000003559	As3mt	-0.99046	4.06961	0.0873118	1
ENSMUSG00000033819	Ppp1r16a	0.80112	4.98199	0.0873837	1
ENSMUSG00000064353		0.987151	4.20362	0.0873874	1
ENSMUSG00000016528	Mapkapk2	1.09134	4.37753	0.0874469	1
ENSMUSG00000022773	Ypel1	-1.24968	2.75625	0.0874493	1
ENSMUSG00000009569	Mkl2	-0.418737	8.0824	0.087486	1
ENSMUSG00000063268	Parp10	2.41379	3.71629	0.0876308	1
ENSMUSG00000026728	Vim	1.09332	5.43838	0.0876517	1
ENSMUSG00000030201	Lrp6	-0.447347	6.05725	0.0876693	1
ENSMUSG00000053510	Nrd1	0.381582	7.53686	0.0876914	1
ENSMUSG00000032122	Slc37a2	2.27703	2.63542	0.0878143	1
ENSMUSG00000037826	Ppm1k	-0.588811	5.30423	0.087898	1
ENSMUSG00000074182	Znhit6	0.703902	5.03054	0.0883531	1
ENSMUSG00000028159	Dapp1	1.75218	2.73938	0.0884636	1
ENSMUSG00000096243		-1.09763	3.03047	0.0887879	1
ENSMUSG00000068740	Celsr2	-0.400832	7.29421	0.0889377	1
ENSMUSG00000025544	Tm9sf2	0.453442	7.11749	0.0889968	1
ENSMUSG00000024081	Cebpz	0.536845	5.45634	0.0890835	1
ENSMUSG00000018476	Kdm6b	0.442105	6.23557	0.0890988	1
ENSMUSG00000040532	Abhd11	1.11032	3.53904	0.0891175	1
ENSMUSG00000051048	P4ha3	0.81487	5.18558	0.0892237	1
ENSMUSG00000020399	Havcr2	2.02719	3.25228	0.0892546	1
ENSMUSG00000092730	Snora24	1.18675	3.38358	0.0892564	1
ENSMUSG00000093674	Rpl41	0.383841	7.28528	0.0894859	1
ENSMUSG00000024231	Cul2	0.473925	5.7944	0.0895116	1
ENSMUSG00000015214	Mtmr1	0.752387	4.4671	0.0896022	1
ENSMUSG00000006958	Chrd	-2.12983	1.95471	0.0896153	1
ENSMUSG00000020409	Slu7	0.414538	6.93235	0.0897109	1
ENSMUSG00000022324	Matn2	1.29962	3.36408	0.089762	1
ENSMUSG00000024353	2010001M09Rik	4.2126	2.21988	0.0898324	1
ENSMUSG00000062488	I830012O16Rik	1.63063	4.62885	0.0899115	1
ENSMUSG00000029135	Fosl2	1.32891	4.18877	0.0902049	1
ENSMUSG00000020903	Stx8	0.812146	4.20979	0.0903216	1
ENSMUSG00000040717	Il17rd	1.46653	3.23297	0.090357	1
ENSMUSG00000025737	Wdr24	-1.09136	3.78983	0.0904086	1
ENSMUSG00000036817	Sun1	-0.505749	5.65569	0.0904228	1
ENSMUSG00000057137	Tmem140	5.09115	1.01578	0.0904884	1
ENSMUSG00000015126	0610007P22Rik	0.591588	5.16531	0.0905128	1
ENSMUSG00000059146	Ntrk3	-0.41144	6.56254	0.090694	1
ENSMUSG00000029581	Fscn1	-0.498979	5.53176	0.0907099	1
ENSMUSG00000017978	Cadps2	-0.649405	6.33033	0.0907687	1
ENSMUSG00000037552	Plekhg2	2.0836	2.17474	0.0907703	1
ENSMUSG00000097621	AC163355.1	2.02128	2.3559	0.0908101	1
ENSMUSG00000000560	Gabra2	-0.431562	6.37448	0.0908825	1
ENSMUSG00000028015	Ctso	0.969301	4.29103	0.091785	1
ENSMUSG00000031543	Ank1	-0.54496	5.94685	0.0918374	1
ENSMUSG00000024817	Uhrf2	-0.525298	5.70751	0.0918833	1
ENSMUSG00000031950	Gabarapl2	-0.367421	6.75436	0.091893	1
ENSMUSG00000019734	Tmc4	1.02915	3.61352	0.0921099	1
ENSMUSG00000046541	Zfp526	0.845327	4.03781	0.0921885	1
ENSMUSG00000028581	Laptm5	1.46206	4.66282	0.0922589	1
ENSMUSG00000040896	Kcnd3	-0.475123	6.11736	0.0923596	1
ENSMUSG00000092558	Med20	-1.16978	3.42894	0.0924471	1
ENSMUSG00000045268	Zfp691	1.69305	3.02206	0.0926419	1
ENSMUSG00000092909		-0.789924	4.02211	0.0926942	1
ENSMUSG00000069631	Strada	1.02307	3.64622	0.0933016	1
ENSMUSG00000018481	Appbp2	-0.537599	6.19032	0.0933903	1
ENSMUSG00000020721	Helz	-0.359008	7.13208	0.0934132	1
ENSMUSG00000086363	A330102I10Rik	2.00199	2.59264	0.0935216	1
ENSMUSG00000039244	E130309D02Rik	-0.888022	3.69767	0.0936499	1
ENSMUSG00000026766	Mmadhc	1.01167	3.89646	0.0936791	1
ENSMUSG00000031819	Emc8	-0.52466	5.26808	0.0937637	1
ENSMUSG00000030882	Dnhd1	-1.04236	3.36928	0.0939299	1
ENSMUSG00000049577	Zfpm1	0.974919	3.68587	0.0939888	1
ENSMUSG00000059878	Zfp422	0.726644	4.45826	0.0941075	1
ENSMUSG00000020381	3010026O09Rik	-1.46013	2.52322	0.0942297	1
ENSMUSG00000086907		0.634263	5.03005	0.0943528	1
ENSMUSG00000073805	Fam196a	0.69113	4.59756	0.0944024	1
ENSMUSG00000023175	Bsg	-0.345774	8.22012	0.0944548	1
ENSMUSG00000040701	Ap1g2	1.80491	2.28035	0.0945181	1
ENSMUSG00000032217	Rnf111	0.561131	5.57413	0.0947816	1
ENSMUSG00000068959	Zfp619	0.873842	3.85322	0.0948355	1
ENSMUSG00000037364	Srrt	0.381786	7.13044	0.0949423	1
ENSMUSG00000030745	Il21r	3.05019	1.89083	0.0949735	1
ENSMUSG00000037922	Bank1	3.33438	1.59887	0.0951869	1
ENSMUSG00000004383	Large	-0.537089	5.72721	0.0954642	1
ENSMUSG00000022240	Ctnnd2	-0.352948	7.5765	0.0954745	1
ENSMUSG00000015501	Hivep2	-0.404054	6.90655	0.0954898	1
ENSMUSG00000048234	Rnf149	0.649816	4.85192	0.0955068	1
ENSMUSG00000040033	Stat2	1.45204	5.04937	0.0955473	1
ENSMUSG00000004535	Tax1bp1	0.326702	7.77276	0.0955615	1
ENSMUSG00000031207	Msn	1.01585	5.98445	0.0955988	1
ENSMUSG00000048878	Hexim1	0.56352	5.33345	0.0957438	1
ENSMUSG00000005897	Nr2c1	1.2487	3.13728	0.0958175	1
ENSMUSG00000042659	Arrdc4	1.28052	3.49648	0.0958206	1
ENSMUSG00000028772	Zcchc17	0.43374	6.51219	0.0958382	1
ENSMUSG00000080717	B230307C23Rik	-1.84543	1.90823	0.096352	1
ENSMUSG00000045316	Fahd1	1.16672	3.51623	0.0963897	1
ENSMUSG00000036306	Lzts1	0.995432	3.62332	0.0965619	1
ENSMUSG00000032000	Birc3	1.67308	2.84185	0.0966532	1
ENSMUSG00000030417	Pdcd5	0.539637	5.69319	0.0967564	1
ENSMUSG00000052609	Plekhg3	-0.696548	4.44573	0.0967944	1
ENSMUSG00000029449	Rhof	-0.714878	4.39087	0.0967988	1
ENSMUSG00000057113	Npm1	0.340702	7.69097	0.0968848	1
ENSMUSG00000020986	Sec23a	-0.360864	6.49361	0.0972219	1
ENSMUSG00000070476	9030418K01Rik	-0.583599	5.05414	0.0973025	1
ENSMUSG00000029402	Snrnp35	1.21315	3.08548	0.0973358	1
ENSMUSG00000048249	A930001N09Rik	0.386445	7.41834	0.0973507	1
ENSMUSG00000079477	Rab7	0.37523	7.97198	0.0974053	1
ENSMUSG00000015224	Cyp2j9	0.553275	5.59566	0.0975702	1
ENSMUSG00000059970	Hspa2	0.659285	4.99146	0.0976165	1
ENSMUSG00000001247	Lsr	1.9016	2.02794	0.0978005	1
ENSMUSG00000030611	Mrps11	0.874936	3.96282	0.0978875	1
ENSMUSG00000035125	AW146020	1.06247	3.52389	0.0980124	1
ENSMUSG00000024913	Lrp5	-0.961859	3.66698	0.0980452	1
ENSMUSG00000038375	Trp53inp2	0.482861	5.6588	0.0982939	1
ENSMUSG00000027297	Ltk	-1.71992	2.44872	0.0984323	1
ENSMUSG00000064262	Gimap8	1.69633	2.98933	0.0984597	1
ENSMUSG00000021986	Fam123a	-0.648746	5.09496	0.0985595	1
ENSMUSG00000071477	Zfp777	-0.65855	4.71119	0.0986113	1
ENSMUSG00000040263	Klhdc4	0.893966	4.34841	0.0987061	1
ENSMUSG00000020644	Id2	0.571428	4.94962	0.0987348	1
ENSMUSG00000097006	AC122821.1	-0.577785	5.58763	0.0987816	1
ENSMUSG00000030706	Mrpl48	0.530054	5.76383	0.0990368	1
ENSMUSG00000094377		-1.09544	2.94338	0.0991791	1
ENSMUSG00000020422	Tns3	0.655903	6.03155	0.099295	1
ENSMUSG00000038967	Pdk2	0.563261	5.33454	0.0992953	1
ENSMUSG00000020034	Tcp11l2	-1.11918	3.80232	0.0993855	1
ENSMUSG00000040972	Igsf21	-0.963562	3.42245	0.0994203	1
ENSMUSG00000024349	Tmem173	2.15827	2.50761	0.0994894	1
ENSMUSG00000080237		1.86067	2.38783	0.0995351	1
ENSMUSG00000025558	Dock9	-0.361482	6.95403	0.0995428	1
ENSMUSG00000039967	Zfp292	0.36692	6.80637	0.0995936	1
ENSMUSG00000072941	Sod3	1.10615	3.81088	0.0996692	1
ENSMUSG00000027274	Mkks	1.03295	3.36885	0.0997001	1
ENSMUSG00000052137	Rbm12b2	1.09246	3.31982	0.0997346	1
ENSMUSG00000069895	Atxn1l	-0.606891	4.76705	0.0997672	1
ENSMUSG00000023284	Zfp605	0.639302	4.6695	0.0999647	1
ENSMUSG00000037710	Cisd1	-0.676113	5.2559	0.100141	1
ENSMUSG00000021423	Ly86	1.79352	4.00304	0.100195	1
ENSMUSG00000059423	Zfp933	0.751733	4.6553	0.100291	1
ENSMUSG00000041329	Atp1b2	0.377127	8.80843	0.100432	1
ENSMUSG00000020048	Hsp90b1	0.377869	8.80832	0.10049	1
ENSMUSG00000074896	Ifit3	1.88205	5.40491	0.100518	1
ENSMUSG00000040565	Btaf1	-0.508752	6.04167	0.100524	1
ENSMUSG00000024312	Wdr46	0.848546	4.37949	0.100759	1
ENSMUSG00000097037		-1.57859	3.22624	0.100782	1
ENSMUSG00000042258	Isl1	0.521834	5.69405	0.100788	1
ENSMUSG00000046718	Bst2	2.50948	3.18483	0.100958	1
ENSMUSG00000070390	Nlrp1b	2.47515	2.1502	0.101343	1
ENSMUSG00000068129	Cst7	4.49497	1.72355	0.101372	1
ENSMUSG00000042079	Hnrnpf	0.787286	4.57377	0.10182	1
ENSMUSG00000052301	Doc2a	-0.73629	4.24303	0.101854	1
ENSMUSG00000026999	Nup35	-2.70127	1.74571	0.101903	1
ENSMUSG00000002524	Puf60	0.384229	7.00367	0.101953	1
ENSMUSG00000024598	Fbn2	2.67046	1.88972	0.102007	1
ENSMUSG00000064871	Snord58b	0.982794	3.68477	0.102066	1
ENSMUSG00000038011	Dnahc10	1.03422	3.70276	0.102173	1
ENSMUSG00000042804	Gpr153	-0.864429	4.74088	0.102193	1
ENSMUSG00000022010	Tsc22d1	-0.375929	7.78291	0.102371	1
ENSMUSG00000009394	Syn2	-0.329646	7.58856	0.102454	1
ENSMUSG00000017756	Slc12a7	1.32541	3.47595	0.102485	1
ENSMUSG00000020641	Rsad2	1.8918	3.13645	0.102553	1
ENSMUSG00000026930	Gpsm1	-0.489435	5.65664	0.10266	1
ENSMUSG00000038175	Mylip	0.884993	4.473	0.102671	1
ENSMUSG00000035274	Tpbg	-0.92872	3.63045	0.102686	1
ENSMUSG00000004591	Pkn2	0.529712	5.26642	0.102712	1
ENSMUSG00000020411	Nipal4	2.03951	2.0489	0.102749	1
ENSMUSG00000012609	Ttll5	0.441373	5.95031	0.102842	1
ENSMUSG00000000682	Cd52	2.04071	2.72904	0.10289	1
ENSMUSG00000038039	Gcc2	0.399124	7.06164	0.102908	1
ENSMUSG00000032215	Rsl24d1	-1.11213	3.06751	0.102978	1
ENSMUSG00000044951	Mylk4	0.767785	4.185	0.10301	1
ENSMUSG00000032059	Alg9	-0.889353	3.88376	0.103016	1
ENSMUSG00000033777	Tlr13	2.65111	2.2738	0.103048	1
ENSMUSG00000021916	Glt8d1	0.504652	5.54676	0.103061	1
ENSMUSG00000032300	1700017B05Rik	1.42272	4.03896	0.103343	1
ENSMUSG00000025351	Cd63	0.990181	4.42439	0.103441	1
ENSMUSG00000097348	AC125204.2	-0.817758	4.96488	0.103575	1
ENSMUSG00000027843	Ptpn22	4.53451	1.79288	0.103737	1
ENSMUSG00000024339	Tap2	1.87906	3.5917	0.103794	1
ENSMUSG00000024135	Srbd1	0.816644	4.05652	0.103826	1
ENSMUSG00000079020	Slc45a4	-0.583839	5.13443	0.103908	1
ENSMUSG00000055228	Zfp935	1.68536	3.17477	0.103985	1
ENSMUSG00000021552	Gkap1	0.429247	6.2633	0.103993	1
ENSMUSG00000033740	St18	1.12689	4.96981	0.104112	1
ENSMUSG00000033705	Stard9	0.52701	5.74416	0.10415	1
ENSMUSG00000000732	Icosl	2.0171	2.4592	0.104304	1
ENSMUSG00000039652	Cpeb3	-0.485612	6.49996	0.104417	1
ENSMUSG00000035778	Ggta1	1.61805	3.35808	0.104441	1
ENSMUSG00000032939	Nup93	-0.825389	4.15459	0.104452	1
ENSMUSG00000036225	Kctd1	-0.610986	4.74565	0.104494	1
ENSMUSG00000062012	Zfp13	-0.910687	3.82418	0.10451	1
ENSMUSG00000046793	Gpr61	-0.956049	3.40565	0.104663	1
ENSMUSG00000041762	Gpr155	0.77247	4.14799	0.104848	1
ENSMUSG00000039166	Akap7	0.497284	6.15869	0.104907	1
ENSMUSG00000037904	Ankrd9	-1.74276	2.22348	0.105123	1
ENSMUSG00000067653	Ankrd23	1.76261	2.57946	0.105304	1
ENSMUSG00000056305	Usp39	-0.924759	3.43257	0.105443	1
ENSMUSG00000037946	Fgd3	0.949411	3.65265	0.105484	1
ENSMUSG00000036955	2510003E04Rik	0.388277	6.82063	0.105485	1
ENSMUSG00000026255	Efhd1	-1.79179	2.3741	0.105717	1
ENSMUSG00000040478	Prdm13	2.1082	2.331	0.105772	1
ENSMUSG00000031171	Ftsj1	1.08337	3.2422	0.105788	1
ENSMUSG00000004665	Cnn2	2.25978	1.90216	0.106215	1
ENSMUSG00000067942	Zfp160	0.948417	3.81206	0.10623	1
ENSMUSG00000020469	Myl7	-2.8522	1.49986	0.106344	1
ENSMUSG00000051457	Spn	3.62122	2.48115	0.106486	1
ENSMUSG00000064068	Mtx1	-0.733161	4.21168	0.106558	1
ENSMUSG00000068105	Tnfrsf13c	3.02804	2.10381	0.106561	1
ENSMUSG00000026198	Abcb6	-0.818108	3.87621	0.10662	1
ENSMUSG00000000568	Hnrnpd	0.383306	6.92868	0.106721	1
ENSMUSG00000021737	Psmd6	0.425908	6.03967	0.106757	1
ENSMUSG00000072872	Rybp	0.624435	5.2099	0.106833	1
ENSMUSG00000033066	Gas7	-0.376471	7.10382	0.106848	1
ENSMUSG00000006651	Aplp1	-0.329552	9.18382	0.10698	1
ENSMUSG00000027854	Sike1	-0.574719	4.79298	0.107209	1
ENSMUSG00000040125	Gpr26	-0.646844	5.81296	0.107241	1
ENSMUSG00000043671	Dpy19l3	0.630479	4.81595	0.107327	1
ENSMUSG00000047264	Zfp358	-0.872566	4.06292	0.107474	1
ENSMUSG00000018849	Wwc1	0.48968	5.99207	0.107613	1
ENSMUSG00000017446	C1qtnf1	1.88297	1.92034	0.10782	1
ENSMUSG00000055435	Maf	0.846189	4.48093	0.107885	1
ENSMUSG00000025959	Klf7	0.607245	4.88612	0.108172	1
ENSMUSG00000036800	Fam135b	-0.597016	5.00021	0.108217	1
ENSMUSG00000017485	Top2b	0.410248	7.26803	0.108223	1
ENSMUSG00000051786	Tubgcp6	-0.678851	4.91125	0.108332	1
ENSMUSG00000027613	Eif6	0.839837	3.94783	0.108338	1
ENSMUSG00000051041	Olfml1	1.60305	3.13092	0.108501	1
ENSMUSG00000025981	Coq10b	-1.58428	2.32327	0.108562	1
ENSMUSG00000079197	Psme2	0.987988	4.53163	0.10868	1
ENSMUSG00000062563	Cys1	-1.23229	2.8723	0.108824	1
ENSMUSG00000004661	Arid3b	-2.09793	1.91873	0.109123	1
ENSMUSG00000034040	Wbscr17	-0.685739	5.42058	0.109196	1
ENSMUSG00000041797	Abca9	1.46476	3.00608	0.109221	1
ENSMUSG00000024976	Shoc2	0.451231	6.10758	0.109499	1
ENSMUSG00000074994	Qser1	-0.583457	5.08443	0.109543	1
ENSMUSG00000000409	Lck	1.6286	2.80943	0.109627	1
ENSMUSG00000016018	Skiv2l2	0.397416	6.25334	0.109704	1
ENSMUSG00000032259	Drd2	-1.96657	2.33841	0.109743	1
ENSMUSG00000026712	Mrc1	1.70353	3.00211	0.109753	1
ENSMUSG00000062619	2310039H08Rik	-3.94432	1.08836	0.109996	1
ENSMUSG00000054280	Prl14l	-0.409453	6.06654	0.110144	1
ENSMUSG00000027309	4930402H24Rik	-0.436277	6.58934	0.110168	1
ENSMUSG00000002147	Stat6	1.45589	3.90658	0.110242	1
ENSMUSG00000033065	Pfkm	-0.362373	7.33531	0.110645	1
ENSMUSG00000038738	Shank1	-0.324611	8.25505	0.11067	1
ENSMUSG00000043885	Slc36a4	-0.428235	6.04298	0.110998	1
ENSMUSG00000029319	Coq2	-0.578762	5.35657	0.11118	1
ENSMUSG00000025178	Pi4k2a	0.50561	5.60972	0.111297	1
ENSMUSG00000002111	Sfpi1	1.79787	3.2921	0.111543	1
ENSMUSG00000062397	Zfp706	-0.407577	6.53859	0.111722	1
ENSMUSG00000058446	Znrf2	0.853013	4.15621	0.111725	1
ENSMUSG00000031503	Col4a2	-0.406776	6.33921	0.111757	1
ENSMUSG00000029512	Ulk1	-0.471929	5.83061	0.111769	1
ENSMUSG00000019794	Katna1	1.03309	3.58664	0.111807	1
ENSMUSG00000034707	Gns	0.531129	7.07177	0.111829	1
ENSMUSG00000030768	Disp1	-0.752152	4.20516	0.11191	1
ENSMUSG00000019892	Lrriq1	1.35474	3.48124	0.111945	1
ENSMUSG00000021716	Srek1ip1	0.556895	4.99864	0.112193	1
ENSMUSG00000039041	Adrm1	0.590929	5.37519	0.112275	1
ENSMUSG00000057604	Lmcd1	2.90906	1.66455	0.11238	1
ENSMUSG00000036502	Fam70a	-0.419261	6.4758	0.112397	1
ENSMUSG00000035372	1810055G02Rik	0.886103	3.67255	0.112753	1
ENSMUSG00000069833	Ahnak	0.748404	6.27165	0.112921	1
ENSMUSG00000004947	Dtx2	-1.42334	2.40288	0.113019	1
ENSMUSG00000021318	Gli3	-1.06186	3.38805	0.113071	1
ENSMUSG00000022799	Arhgap31	0.639561	5.08622	0.113169	1
ENSMUSG00000040688	Tbl3	0.807864	4.15144	0.11323	1
ENSMUSG00000040254	Sema3d	-1.26399	3.06849	0.113235	1
ENSMUSG00000044501	Zfp758	0.920273	4.15794	0.113626	1
ENSMUSG00000029605	Oas1b	2.18352	2.65111	0.113682	1
ENSMUSG00000023169	Slc38a1	0.341382	7.72011	0.113767	1
ENSMUSG00000026836	Acvr1	0.733872	4.28087	0.113776	1
ENSMUSG00000044499	Hs3st5	0.888998	3.93396	0.113902	1
ENSMUSG00000000838	Fmr1	0.585434	5.48637	0.113993	1
ENSMUSG00000043340	6530409C15Rik	3.01112	1.55039	0.114114	1
ENSMUSG00000013593	Ndufs2	-0.373127	6.93183	0.114141	1
ENSMUSG00000015092	Edf1	0.386124	6.52606	0.11422	1
ENSMUSG00000030243	Recql	-0.782971	4.18701	0.114377	1
ENSMUSG00000051375	Pcdh1	-0.345232	6.56686	0.114382	1
ENSMUSG00000025575	Cant1	0.531173	5.48555	0.114626	1
ENSMUSG00000025889	Snca	-0.493105	6.00346	0.114735	1
ENSMUSG00000045896	Paip2b	0.442665	6.05748	0.114796	1
ENSMUSG00000023249	Parp3	2.53669	2.90693	0.114828	1
ENSMUSG00000079017	Ifi27l2a	2.21161	2.69219	0.115036	1
ENSMUSG00000033545	Znrf1	-0.561158	5.54603	0.11506	1
ENSMUSG00000050106	Tmc8	3.10149	1.69388	0.115503	1
ENSMUSG00000030104	Edem1	1.18032	4.31287	0.115629	1
ENSMUSG00000057649	Brd9	0.343051	6.76442	0.115672	1
ENSMUSG00000035275	Raver2	0.909891	3.72918	0.115687	1
ENSMUSG00000051617	Krt9	2.58003	2.15864	0.116165	1
ENSMUSG00000036766	Dner	-0.35893	7.06399	0.116181	1
ENSMUSG00000021242	Npc2	0.889365	5.01806	0.116183	1
ENSMUSG00000038037	Socs1	2.86316	1.9069	0.11623	1
ENSMUSG00000040490	Lrfn2	-0.884672	4.13675	0.116242	1
ENSMUSG00000024241	Sos1	-0.381045	7.35671	0.116277	1
ENSMUSG00000029123	Stk32b	-1.38294	2.69253	0.116313	1
ENSMUSG00000030629	Zfand6	0.761695	4.48782	0.116439	1
ENSMUSG00000026504	Sdccag8	0.555995	5.76766	0.116498	1
ENSMUSG00000026977	2007-03-01	0.495192	5.8233	0.116579	1
ENSMUSG00000031563	Wwc2	-0.739783	4.46368	0.116722	1
ENSMUSG00000038059	2010002N04Rik	3.28706	1.67913	0.116775	1
ENSMUSG00000037661	Gpr160	1.70723	2.32088	0.117039	1
ENSMUSG00000029095	Ablim2	-0.424352	6.30641	0.117135	1
ENSMUSG00000021786	Oxsm	0.954252	3.66167	0.117138	1
ENSMUSG00000000884	Gnb1l	-2.59963	1.89033	0.117315	1
ENSMUSG00000097709		-0.8459	3.67166	0.117501	1
ENSMUSG00000021576	Pdcd6	0.804259	4.47305	0.117511	1
ENSMUSG00000029595	Lhx5	0.812976	3.87925	0.11772	1
ENSMUSG00000054863	Fam19a5	-0.508757	5.50106	0.117735	1
ENSMUSG00000036985	Zdhhc9	-0.75525	4.55773	0.117804	1
ENSMUSG00000051316	Taf7	0.624753	5.04104	0.117846	1
ENSMUSG00000045273	Cenph	2.86811	1.5826	0.117862	1
ENSMUSG00000029422	Rsrc2	0.346739	7.31389	0.117864	1
ENSMUSG00000006021	Kptn	-1.16442	2.81262	0.117948	1
ENSMUSG00000032012	Pvrl1	0.548691	5.12488	0.118021	1
ENSMUSG00000020899	Pfas	-0.632977	4.59194	0.11813	1
ENSMUSG00000026514	Cnih3	-1.01072	3.67621	0.118304	1
ENSMUSG00000037108	Zcwpw1	-2.62403	1.72071	0.118411	1
ENSMUSG00000018401	Mtmr4	-0.424489	6.31944	0.118469	1
ENSMUSG00000018559	Ctdnep1	0.782288	4.17709	0.118513	1
ENSMUSG00000026280	Atg4b	0.625123	5.02869	0.118571	1
ENSMUSG00000040339	Fam102b	-0.513545	5.42191	0.11908	1
ENSMUSG00000030359	Pzp	-1.97562	2.08541	0.119087	1
ENSMUSG00000019432	Ddx39b	0.354364	6.58826	0.119168	1
ENSMUSG00000085054	Gm15834	-2.86732	1.3228	0.119275	1
ENSMUSG00000076281		-1.57557	2.16838	0.119387	1
ENSMUSG00000020592	Sdc1	3.26297	1.90121	0.119423	1
ENSMUSG00000006299	Aamp	0.400287	7.39688	0.119804	1
ENSMUSG00000053137	Mapk11	0.747363	4.47567	0.119854	1
ENSMUSG00000025580	Eif4a3	-0.638882	4.62429	0.120024	1
ENSMUSG00000015217	Hmgb3	0.931526	3.85193	0.120049	1
ENSMUSG00000042328	Hps4	0.929198	3.86817	0.120096	1
ENSMUSG00000029563	Foxp2	0.794413	4.98454	0.120116	1
ENSMUSG00000065126	Snord104	0.946526	3.85352	0.120212	1
ENSMUSG00000030342	Cd9	1.04535	4.43965	0.120325	1
ENSMUSG00000072437	Nanos1	-0.863727	3.85506	0.120449	1
ENSMUSG00000022351	Sqle	-0.516962	5.64124	0.120678	1
ENSMUSG00000059336	Slc14a1	0.772957	4.31065	0.120824	1
ENSMUSG00000032020	Ubash3b	0.886005	3.70801	0.120978	1
ENSMUSG00000021798	Ldb3	1.38525	2.88523	0.12102	1
ENSMUSG00000036968	Cnpy4	0.849184	4.19365	0.121189	1
ENSMUSG00000034730	Bai1	-0.32945	7.211	0.121433	1
ENSMUSG00000063286	Gm8995	2.3429	2.21403	0.121517	1
ENSMUSG00000041779	Tram2	2.67262	2.68117	0.121566	1
ENSMUSG00000074876		-2.7947	1.51515	0.121627	1
ENSMUSG00000030352	Tspan9	-0.920584	3.42943	0.121697	1
ENSMUSG00000026824	Kcnj3	-0.412014	5.78816	0.121714	1
ENSMUSG00000023913	Pla2g7	0.396977	6.65694	0.12195	1
ENSMUSG00000026424	Gpr37l1	0.496379	5.77131	0.122375	1
ENSMUSG00000022437	Samm50	0.596388	5.3645	0.122454	1
ENSMUSG00000044934	Zfp367	-1.01154	2.96343	0.12246	1
ENSMUSG00000033871	Ppargc1b	-0.592826	4.77565	0.122626	1
ENSMUSG00000007216	Zfp775	-1.02257	3.12406	0.12269	1
ENSMUSG00000022321	Cdh10	-0.610791	4.60593	0.122782	1
ENSMUSG00000070498	Tmem132b	-0.374013	6.31923	0.122858	1
ENSMUSG00000000957	Mmp14	0.908897	5.07883	0.122864	1
ENSMUSG00000046982	Tshz1	0.684688	4.73523	0.122999	1
ENSMUSG00000036109	Mbnl3	1.2592	3.09778	0.123094	1
ENSMUSG00000066406	Akap13	0.587169	6.39547	0.123139	1
ENSMUSG00000026519	Tmem63a	-0.782536	3.65309	0.123219	1
ENSMUSG00000027639	Samhd1	1.16405	5.97384	0.123284	1
ENSMUSG00000040136	Abcc8	-0.780528	3.94501	0.123299	1
ENSMUSG00000064293	Cntn4	-0.63181	4.72454	0.123313	1
ENSMUSG00000021541	Trpc7	-0.864388	3.77704	0.123353	1
ENSMUSG00000036856	Wnt4	-1.05837	3.08224	0.123362	1
ENSMUSG00000063882	Uqcrh	0.432592	6.73219	0.123521	1
ENSMUSG00000017421	Zfp207	0.378491	6.93908	0.123619	1
ENSMUSG00000033883	D3Ertd254e	-0.522213	5.25223	0.123653	1
ENSMUSG00000024621	Csf1r	0.779099	5.87036	0.12379	1
ENSMUSG00000045107	Saysd1	-2.02401	1.86114	0.124159	1
ENSMUSG00000039680	Mrps6	0.708058	4.19068	0.124188	1
ENSMUSG00000016253	Th1l	0.522122	5.28716	0.124195	1
ENSMUSG00000054178	Gm9938	1.25582	3.27372	0.124348	1
ENSMUSG00000094411	SNORD16	1.35953	2.57725	0.124391	1
ENSMUSG00000036197	Gxylt1	0.732011	4.51555	0.124413	1
ENSMUSG00000058624	Gda	-0.731002	7.16156	0.124549	1
ENSMUSG00000084949	Gm16249	1.23386	3.26131	0.124688	1
ENSMUSG00000021822	Plau	3.38129	1.29969	0.124693	1
ENSMUSG00000091002	Tcerg1l	-0.831703	4.42191	0.12476	1
ENSMUSG00000029915	Clec5a	2.15585	2.79528	0.124811	1
ENSMUSG00000025024	Smndc1	0.583981	4.82516	0.125018	1
ENSMUSG00000038368	BC057079	-0.475162	5.40719	0.125151	1
ENSMUSG00000066647	Gm5113	-1.21294	2.69007	0.125339	1
ENSMUSG00000041740	Rnf10	-0.336851	6.93397	0.125353	1
ENSMUSG00000021116	Eif2s1	0.639572	4.91175	0.125384	1
ENSMUSG00000029798	Herc6	1.23962	5.22839	0.125442	1
ENSMUSG00000026832	Cytip	2.83708	1.38493	0.125477	1
ENSMUSG00000047379	B3gnt1	-0.585897	5.37669	0.125524	1
ENSMUSG00000022829	Stxbp5l	-0.547586	6.16266	0.125566	1
ENSMUSG00000031711	Zfp330	0.728101	4.26137	0.125573	1
ENSMUSG00000054160	Nkx2-4	0.816422	4.16801	0.125607	1
ENSMUSG00000027584	Oprl1	-0.496642	5.7976	0.125624	1
ENSMUSG00000000567	Sox9	0.55247	5.95605	0.125656	1
ENSMUSG00000029777	Gars	0.442246	6.52409	0.125971	1
ENSMUSG00000068115	Ninl	1.09324	3.59659	0.126175	1
ENSMUSG00000070858	Gm1673	-0.551228	4.84413	0.126365	1
ENSMUSG00000048482	Bdnf	-1.45465	3.14078	0.126389	1
ENSMUSG00000027765	P2ry1	-1.59681	2.18809	0.126408	1
ENSMUSG00000039201	Tbc1d25	-1.78313	2.2681	0.126435	1
ENSMUSG00000016946	Kctd5	0.880494	4.01696	0.126514	1
ENSMUSG00000022787	Wdr53	1.39257	2.92756	0.126533	1
ENSMUSG00000042759	Apobr	4.53731	1.24575	0.12673	1
ENSMUSG00000033849	B3galt2	0.674134	4.48372	0.126902	1
ENSMUSG00000095595	Fam177a	-0.584628	4.61306	0.127033	1
ENSMUSG00000025104	Hdgfrp3	0.360688	7.21917	0.127117	1
ENSMUSG00000047213	Ythdf3	0.541454	5.66688	0.127269	1
ENSMUSG00000068205	Macrod2	-0.48114	5.68568	0.127273	1
ENSMUSG00000040506	Ambra1	-0.431438	5.94062	0.127392	1
ENSMUSG00000031878	Nae1	0.485825	5.37782	0.127459	1
ENSMUSG00000021595	Nsun2	-0.471976	5.47405	0.127552	1
ENSMUSG00000014813	Stc1	1.56816	2.33696	0.127588	1
ENSMUSG00000038555	Reep2	-0.380317	6.6409	0.128148	1
ENSMUSG00000032565	Nudt16	1.14966	2.87347	0.128606	1
ENSMUSG00000031897	Psmb10	1.04123	4.65302	0.128862	1
ENSMUSG00000042043	Tbca	0.385162	6.12864	0.128882	1
ENSMUSG00000001496	Nkx2-1	-0.650529	4.43931	0.12897	1
ENSMUSG00000028469	Npr2	-0.497726	5.4389	0.129027	1
ENSMUSG00000024079	Eif2ak2	1.02683	5.76443	0.129187	1
ENSMUSG00000034640	Tiparp	-1.31479	3.32281	0.129307	1
ENSMUSG00000025854	Fam20c	-0.568379	5.72045	0.129308	1
ENSMUSG00000059534	Uqcr10	0.490498	5.58809	0.129496	1
ENSMUSG00000006850	Tmco6	-1.72973	2.28705	0.129553	1
ENSMUSG00000046287	Pnma3	-0.436935	5.82424	0.129666	1
ENSMUSG00000020205	Phlda1	0.596496	4.6062	0.129667	1
ENSMUSG00000044018	Mrpl50	0.616981	4.52723	0.130022	1
ENSMUSG00000087469	Gm16142	-1.42699	2.27759	0.130078	1
ENSMUSG00000061533	Cep128	1.05271	4.12021	0.130134	1
ENSMUSG00000025512	Chid1	-0.487817	5.67662	0.130214	1
ENSMUSG00000029401	Rilpl2	1.02148	3.37133	0.130391	1
ENSMUSG00000020097	Sgpl1	0.938589	4.32326	0.130521	1
ENSMUSG00000032419	Tbx18	-1.71229	2.01644	0.130554	1
ENSMUSG00000081739		-0.715363	4.08183	0.130692	1
ENSMUSG00000040794	C1qtnf4	-0.683661	4.59767	0.130693	1
ENSMUSG00000040488	Ltbp4	-0.489034	5.32191	0.130757	1
ENSMUSG00000027612	Mmp24	-0.646353	4.87993	0.13087	1
ENSMUSG00000031601	Cnot7	-0.504036	5.71322	0.130909	1
ENSMUSG00000042997	Nhlrc3	-1.21477	3.29237	0.130915	1
ENSMUSG00000097609		-1.03282	3.09272	0.13094	1
ENSMUSG00000025224	Gbf1	-0.338785	6.56713	0.131079	1
ENSMUSG00000027394	Ttl	-0.689713	4.70717	0.131081	1
ENSMUSG00000026857	Ntmt1	-0.957475	3.48629	0.131293	1
ENSMUSG00000025158	Rfng	0.680216	4.97092	0.131423	1
ENSMUSG00000020994	Pnn	0.335307	7.75865	0.131553	1
ENSMUSG00000081305		-1.93312	1.82818	0.131598	1
ENSMUSG00000030921	Trim30a	1.54808	4.66615	0.131678	1
ENSMUSG00000026234	Ncl	0.288091	9.37377	0.131796	1
ENSMUSG00000000581	C1d	-0.579097	4.81202	0.131803	1
ENSMUSG00000023064	Sncg	0.678088	4.78006	0.131881	1
ENSMUSG00000035351	Nup37	2.08959	1.96549	0.132028	1
ENSMUSG00000060579	Fhit	-2.22418	1.72716	0.132029	1
ENSMUSG00000020701	Tmem132e	-0.99546	4.30275	0.13204	1
ENSMUSG00000009731	Kcnd1	-0.849557	3.63655	0.132332	1
ENSMUSG00000087687	2900053A13Rik	0.631505	4.62281	0.132333	1
ENSMUSG00000035279	Ssc5d	2.15863	2.28712	0.132426	1
ENSMUSG00000020423	Btg2	1.19253	3.25973	0.132545	1
ENSMUSG00000027956	Tmem144	1.51208	2.31834	0.132566	1
ENSMUSG00000030607	Acan	1.34286	2.40762	0.132677	1
ENSMUSG00000038331	Satb2	-1.1867	3.5337	0.132729	1
ENSMUSG00000003604	Aven	-0.95467	3.37035	0.13296	1
ENSMUSG00000066357	Wdr6	-0.318152	8.01459	0.133053	1
ENSMUSG00000022359	Wdyhv1	1.38635	2.76702	0.133065	1
ENSMUSG00000056665	4930572J05Rik	-1.1747	3.1018	0.133085	1
ENSMUSG00000055866	Per2	-0.668318	4.72623	0.133209	1
ENSMUSG00000017740	Slc12a5	-0.343347	8.24801	0.133292	1
ENSMUSG00000038467	Chmp4b	0.313237	7.53275	0.133298	1
ENSMUSG00000027350	Chgb	0.323362	9.26387	0.133317	1
ENSMUSG00000037138	Aff3	-0.502594	6.00806	0.133366	1
ENSMUSG00000027620	Rbm39	0.289456	8.15359	0.133384	1
ENSMUSG00000034098	Fstl5	-0.503641	5.50434	0.133433	1
ENSMUSG00000022994	Adcy6	-0.522313	5.60514	0.133445	1
ENSMUSG00000071234	Tmem90a	-1.2181	3.02126	0.133499	1
ENSMUSG00000061751	Kalrn	-0.309891	7.70127	0.133525	1
ENSMUSG00000011658	Fuz	0.584439	4.83746	0.133566	1
ENSMUSG00000053279	Aldh1a1	0.823603	4.22701	0.133596	1
ENSMUSG00000009535	Rnmt	-0.513447	5.45292	0.133716	1
ENSMUSG00000037740	Mrps26	-0.498169	5.31999	0.134014	1
ENSMUSG00000079037	Prnp	-0.290892	7.75389	0.134045	1
ENSMUSG00000040952	Rps19	0.405928	6.58893	0.134184	1
ENSMUSG00000041632	Mrps27	-1.22465	2.93588	0.134209	1
ENSMUSG00000007041	Clic1	1.54894	3.25977	0.134267	1
ENSMUSG00000097857		1.18831	2.71001	0.13429	1
ENSMUSG00000062960	Kdr	0.833498	3.75336	0.134565	1
ENSMUSG00000042567	Nek10	-1.29196	3.4887	0.134686	1
ENSMUSG00000009828	Ick	-0.792726	4.07266	0.134801	1
ENSMUSG00000028391	Wdr31	0.328705	7.34826	0.134916	1
ENSMUSG00000006784	Ttc25	-1.13147	2.91768	0.134962	1
ENSMUSG00000027618	Nfs1	0.799064	4.54016	0.134969	1
ENSMUSG00000070644	Etnk2	-0.771964	3.66423	0.134979	1
ENSMUSG00000038807	Rap1gap2	-0.345584	6.35188	0.135001	1
ENSMUSG00000024663	Rab3il1	0.96567	3.40666	0.135117	1
ENSMUSG00000048038	4932418E24Rik	-1.02411	3.33008	0.135336	1
ENSMUSG00000010721	Lmbr1	0.518107	5.04327	0.135366	1
ENSMUSG00000040102	Klhdc5	-0.691588	4.41288	0.135386	1
ENSMUSG00000072812	Ahnak2	2.71288	1.8211	0.135401	1
ENSMUSG00000048154	Mll2	0.296457	8.34851	0.135413	1
ENSMUSG00000056216	Cebpg	0.584182	4.99452	0.135422	1
ENSMUSG00000009585	Apobec3	1.98187	3.0007	0.135452	1
ENSMUSG00000038594	Gm9766	-0.510196	5.20069	0.135553	1
ENSMUSG00000058318	Phf21a	0.422878	6.40867	0.135563	1
ENSMUSG00000019518	Ap4m1	1.23549	3.1462	0.135602	1
ENSMUSG00000022377	Asap1	0.391644	6.45415	0.135664	1
ENSMUSG00000001995	Sipa1l2	0.406941	5.93965	0.135706	1
ENSMUSG00000023827	Agpat4	-0.451541	5.41578	0.13572	1
ENSMUSG00000049488	Tmem67	-0.635966	4.60922	0.135756	1
ENSMUSG00000020272	Stk10	1.11744	3.79495	0.135782	1
ENSMUSG00000019782	Rwdd1	0.488109	5.64959	0.135879	1
ENSMUSG00000027104	Atf2	-0.336904	6.56148	0.135937	1
ENSMUSG00000029093	Sorcs2	-0.487361	5.82289	0.136168	1
ENSMUSG00000079317	Trappc2	0.886757	3.99581	0.136209	1
ENSMUSG00000004187	Kifc2	-0.469857	6.5446	0.136316	1
ENSMUSG00000075284	Wipf1	0.885868	4.36583	0.136335	1
ENSMUSG00000031458	2410022L05Rik	-0.702159	4.43559	0.136595	1
ENSMUSG00000037197	Rbm17	0.446582	6.06438	0.136647	1
ENSMUSG00000049323	Smcr8	0.479785	5.56437	0.136701	1
ENSMUSG00000029145	Eif2b4	0.780739	4.35082	0.136701	1
ENSMUSG00000026322	Htr4	-1.27685	2.31613	0.136736	1
ENSMUSG00000033192	Lpcat2	1.46804	4.01107	0.136848	1
ENSMUSG00000085234	Gm15614	0.970102	3.48134	0.136888	1
ENSMUSG00000032878	Ccdc85a	-0.405731	6.23476	0.137142	1
ENSMUSG00000036062	N28178	-0.438012	6.14511	0.137179	1
ENSMUSG00000021699	Pde4d	-0.487139	5.73845	0.137187	1
ENSMUSG00000035311	Gnptab	0.418559	6.13572	0.137287	1
ENSMUSG00000028071	Sh2d2a	2.60734	1.86059	0.137387	1
ENSMUSG00000023045	Soat2	1.74987	2.17126	0.137431	1
ENSMUSG00000074305	C230081A13Rik	0.512712	5.50125	0.137439	1
ENSMUSG00000075463	4930594M22Rik	2.84737	1.46042	0.137467	1
ENSMUSG00000050730	Arhgap42	-0.775951	3.71764	0.13768	1
ENSMUSG00000025407	Gli1	-1.3963	2.67485	0.137825	1
ENSMUSG00000086877	A230072C01Rik	2.18503	1.73314	0.137915	1
ENSMUSG00000032423	Syncrip	0.366924	6.60068	0.138049	1
ENSMUSG00000042408	Zmym6	-0.451217	5.54404	0.13819	1
ENSMUSG00000063281	Zfp35	-0.875874	3.40215	0.138293	1
ENSMUSG00000027248	Pdia3	0.352401	7.99524	0.138411	1
ENSMUSG00000061510	Gm10101	-1.21967	2.44849	0.138466	1
ENSMUSG00000029544	Cabp1	-0.884553	3.49159	0.138482	1
ENSMUSG00000049657	Zbtb5	-0.843869	3.69738	0.138551	1
ENSMUSG00000002257	Def6	2.23407	1.7681	0.138557	1
ENSMUSG00000057246	BC051142	1.2588	2.76198	0.13859	1
ENSMUSG00000030538	Cib1	1.75831	2.29866	0.138599	1
ENSMUSG00000042570	Mier2	-0.967487	3.23949	0.138654	1
ENSMUSG00000031167	Rbm3	0.631053	4.76616	0.138682	1
ENSMUSG00000026305	Lrrfip1	0.380649	6.24475	0.138696	1
ENSMUSG00000001313	Rnd2	-0.680813	5.35034	0.138713	1
ENSMUSG00000071660	Ttc9c	0.787255	4.49071	0.138728	1
ENSMUSG00000043090	Zfp866	0.690644	4.65044	0.138827	1
ENSMUSG00000038623	Tm6sf1	-1.6796	2.36357	0.138956	1
ENSMUSG00000038871	Bpgm	0.554009	4.96839	0.139182	1
ENSMUSG00000032411	Tfdp2	-0.712075	4.39573	0.13932	1
ENSMUSG00000024048	Myl12a	0.949555	3.46075	0.139486	1
ENSMUSG00000018565	Elp5	-0.629628	4.24761	0.139496	1
ENSMUSG00000032288	Imp3	0.829214	3.78704	0.139523	1
ENSMUSG00000026437	Cdk18	-0.441651	5.88647	0.139558	1
ENSMUSG00000028576	Ift74	0.405005	5.72235	0.139916	1
ENSMUSG00000031921	Terf2	-0.548605	5.2076	0.139983	1
ENSMUSG00000027570	Col9a3	1.00816	3.08139	0.140003	1
ENSMUSG00000045039	Megf8	-0.332482	7.1724	0.140043	1
ENSMUSG00000034867	Ankrd27	-0.893329	4.27197	0.140059	1
ENSMUSG00000029554	Mad1l1	0.615336	5.10642	0.140061	1
ENSMUSG00000029387	Gtf2h3	-0.978127	3.49588	0.140067	1
ENSMUSG00000032690	Oas2	2.64126	2.40027	0.140087	1
ENSMUSG00000041974	2310008H04Rik	1.82504	2.14162	0.14018	1
ENSMUSG00000025736	Jmjd8	0.990985	3.66594	0.140191	1
ENSMUSG00000036036	Zfp57	-0.691374	4.04862	0.140267	1
ENSMUSG00000049122	Frmd3	0.776408	4.31407	0.140357	1
ENSMUSG00000039109	F13a1	-2.85753	1.82439	0.140425	1
ENSMUSG00000063919	Srrm4	-0.47329	5.74878	0.140449	1
ENSMUSG00000078532	Nkain1	-1.14278	3.03452	0.140497	1
ENSMUSG00000027544	Nfatc2	0.629875	4.91437	0.140512	1
ENSMUSG00000047496	Rnf152	-0.701965	4.0367	0.140625	1
ENSMUSG00000019437	Tlcd1	-0.947537	3.48422	0.140685	1
ENSMUSG00000029050	Ski	0.40646	6.39123	0.141118	1
ENSMUSG00000034687	Fras1	-0.735629	4.38322	0.141148	1
ENSMUSG00000026767	Fam188a	0.856031	3.61341	0.141328	1
ENSMUSG00000049160	4930469G21Rik	-1.87426	1.71729	0.141432	1
ENSMUSG00000097572		2.00457	2.21237	0.14161	1
ENSMUSG00000048118	Arid4a	0.325351	7.39704	0.141836	1
ENSMUSG00000021260	Hhipl1	-1.09284	3.03649	0.141865	1
ENSMUSG00000040710	St8sia4	0.573666	5.53966	0.141886	1
ENSMUSG00000041153	Osgin2	-1.17956	2.5013	0.141987	1
ENSMUSG00000028089	Chd1l	-1.07873	3.59356	0.142148	1
ENSMUSG00000004233	Wars2	1.32449	2.58481	0.14233	1
ENSMUSG00000027890	Gstm4	1.01946	3.24414	0.142373	1
ENSMUSG00000053783	1700016K19Rik	2.33409	1.65337	0.142731	1
ENSMUSG00000028081	Rps3a	0.437886	6.49474	0.142852	1
ENSMUSG00000020990	Cdkl1	1.0288	3.41077	0.142928	1
ENSMUSG00000024759	Atl3	0.592348	4.82096	0.143065	1
ENSMUSG00000020527	Myo19	1.29119	2.49951	0.143181	1
ENSMUSG00000067928	Zfp760	-1.07755	2.85891	0.143321	1
ENSMUSG00000082765		2.98655	1.27102	0.143349	1
ENSMUSG00000005198	Polr2a	0.369925	7.69972	0.14338	1
ENSMUSG00000033597	Caskin1	-0.353051	7.22114	0.143381	1
ENSMUSG00000047767	Atg16l2	-0.742768	4.03567	0.143385	1
ENSMUSG00000027276	Jag1	-0.879108	3.77763	0.143451	1
ENSMUSG00000018168	Ikzf3	2.68249	3.17351	0.143469	1
ENSMUSG00000037355	4933407H18Rik	0.545602	4.97718	0.143477	1
ENSMUSG00000044795	Cyb5d1	-0.705259	4.14328	0.14348	1
ENSMUSG00000021982	Cdadc1	-0.580888	5.16565	0.143527	1
ENSMUSG00000096458	MOAP1	1.79551	2.47845	0.143579	1
ENSMUSG00000026830	Ermn	0.61567	5.23263	0.143714	1
ENSMUSG00000009092	Derl3	2.0561	1.75973	0.143817	1
ENSMUSG00000040599	Mis12	-0.668132	4.42099	0.143834	1
ENSMUSG00000043463	Rab9b	-0.332679	6.59411	0.143901	1
ENSMUSG00000084421		0.639316	4.68771	0.14394	1
ENSMUSG00000026979	Psd4	3.36574	1.49563	0.144038	1
ENSMUSG00000036432	Siah2	-1.09834	2.99241	0.144092	1
ENSMUSG00000005373	Mlxipl	2.16894	2.07759	0.144259	1
ENSMUSG00000087620	5330434G04Rik	-0.335279	6.79157	0.144312	1
ENSMUSG00000029822	Osbpl3	0.877839	3.73193	0.144399	1
ENSMUSG00000054051	Ercc6	0.621465	4.85949	0.14467	1
ENSMUSG00000026288	Inpp5d	1.20329	3.83676	0.144776	1
ENSMUSG00000022416	Cacna1i	-0.383348	5.92523	0.144853	1
ENSMUSG00000050075	Gpr171	1.75703	2.13246	0.144891	1
ENSMUSG00000028351	Dbc1	0.331375	6.70031	0.144952	1
ENSMUSG00000020279	Il9r	3.3953	1.27175	0.144966	1
ENSMUSG00000050312	Nsun3	-1.1462	2.96139	0.144996	1
ENSMUSG00000025823	Pdia4	0.54185	7.06298	0.145039	1
ENSMUSG00000097707		-2.20664	1.57227	0.145046	1
ENSMUSG00000035547	Capn5	0.559489	5.02936	0.145137	1
ENSMUSG00000027221	Chst1	-0.444682	6.36793	0.145225	1
ENSMUSG00000078821		1.16824	3.25638	0.14573	1
ENSMUSG00000041459	Tardbp	-0.333419	6.45766	0.145798	1
ENSMUSG00000089844	A530032D15Rik	3.70513	0.892675	0.145828	1
ENSMUSG00000062116	Zfp954	1.16585	2.73706	0.145882	1
ENSMUSG00000023075	Akirin1	-0.51671	5.41377	0.145882	1
ENSMUSG00000048852	Gm12185	2.62575	2.82935	0.145918	1
ENSMUSG00000024853	Sf3b2	0.282914	8.75545	0.145923	1
ENSMUSG00000025413	Ttc4	0.494813	5.2644	0.146164	1
ENSMUSG00000019761	Krt10	-1.791	2.04758	0.146337	1
ENSMUSG00000041684	Bivm	-0.812467	3.51062	0.146418	1
ENSMUSG00000063730	Hsd3b2	-0.6755	4.17848	0.146613	1
ENSMUSG00000047719	Ubiad1	-1.59654	2.4917	0.146617	1
ENSMUSG00000026466	Tor1aip1	0.574633	5.12746	0.146675	1
ENSMUSG00000090150	Acad11	0.878135	3.69638	0.146716	1
ENSMUSG00000005917	Otx1	1.88553	2.08857	0.146754	1
ENSMUSG00000031787	Katnb1	-0.579875	5.06644	0.146854	1
ENSMUSG00000021130	Galntl1	-0.358008	7.5705	0.146884	1
ENSMUSG00000086212	Gm13845	1.84131	2.22822	0.146919	1
ENSMUSG00000000184	Ccnd2	0.822465	3.8693	0.146926	1
ENSMUSG00000059921	Unc5c	-0.488127	6.27905	0.146987	1
ENSMUSG00000032370	Lactb	1.05044	3.39916	0.147081	1
ENSMUSG00000045826	Ptprcap	3.90053	0.997191	0.147091	1
ENSMUSG00000027160	Ccdc34	0.482821	5.51135	0.147112	1
ENSMUSG00000034292	Traf3ip1	0.590276	4.80631	0.147464	1
ENSMUSG00000041733	Coq5	0.547433	5.33441	0.147572	1
ENSMUSG00000025968	Ndufs1	-0.38441	6.35782	0.147573	1
ENSMUSG00000027452	Acss1	0.559477	5.12153	0.147668	1
ENSMUSG00000060441	Trim5	1.33761	2.77067	0.147873	1
ENSMUSG00000022389	Tef	-0.399994	7.10109	0.147942	1
ENSMUSG00000091193	Gm17333	3.18849	1.21124	0.148059	1
ENSMUSG00000022533	Atp13a3	-0.400135	5.78974	0.148125	1
ENSMUSG00000034190	Chmp7	0.437208	5.94214	0.148185	1
ENSMUSG00000052572	Dlg2	-0.334873	7.31713	0.148232	1
ENSMUSG00000014195	Dnajc7	0.31951	6.79203	0.148235	1
ENSMUSG00000022420	Dnalc4	-0.884503	3.68245	0.148317	1
ENSMUSG00000071661	Zbtb3	1.51362	2.15503	0.148336	1
ENSMUSG00000021981	Cab39l	-0.643511	4.06825	0.148374	1
ENSMUSG00000033436	Armcx2	-0.519251	5.61132	0.148497	1
ENSMUSG00000042389	Tsen2	-0.920097	3.72225	0.148611	1
ENSMUSG00000015653	Steap2	0.588609	4.50671	0.148611	1
ENSMUSG00000015363	Trabd	-0.700787	4.01699	0.148622	1
ENSMUSG00000032485	Scap	-0.568981	5.25373	0.148681	1
ENSMUSG00000024544	D18Ertd653e	-0.758584	4.13706	0.148752	1
ENSMUSG00000031938	4931406C07Rik	0.680046	4.31467	0.148853	1
ENSMUSG00000073423	Zfp414	-0.736277	4.3913	0.148871	1
ENSMUSG00000079055	Slc8a3	-0.442522	6.28803	0.148907	1
ENSMUSG00000052504	Epha3	1.54631	2.73142	0.148918	1
ENSMUSG00000054226	Tprkb	-0.6957	4.28189	0.148937	1
ENSMUSG00000005469	Prkaca	-0.348565	7.08261	0.14896	1
ENSMUSG00000029782	Tmem209	-0.570191	4.45286	0.14912	1
ENSMUSG00000085334		-0.783156	3.65723	0.149155	1
ENSMUSG00000042770	Hebp1	0.935025	3.62961	0.149253	1
ENSMUSG00000040084	Bub1b	-1.50469	2.44154	0.149294	1
ENSMUSG00000069804	Gm10277	1.32966	2.59398	0.149439	1
ENSMUSG00000023809	Rps6ka2	-0.372234	6.52529	0.149575	1
ENSMUSG00000027074	Slc43a3	3.29356	1.14726	0.149628	1
ENSMUSG00000028465	Tln1	0.538797	6.41806	0.149753	1
ENSMUSG00000067274	Rplp0	0.38771	6.43376	0.149843	1
ENSMUSG00000036940	Kdm1a	0.464922	5.92694	0.149881	1
ENSMUSG00000021759	Ppap2a	0.712393	4.25795	0.14997	1
ENSMUSG00000060429	Sntb1	1.02925	3.03734	0.15004	1
ENSMUSG00000059743	Fdps	-0.638719	4.59209	0.150293	1
ENSMUSG00000022299	Slc25a32	-1.2647	2.64653	0.150408	1
ENSMUSG00000034105	4632415K11Rik	-1.69158	2.1277	0.15042	1
ENSMUSG00000017754	Pltp	-0.819519	4.00749	0.150456	1
ENSMUSG00000034116	Vav1	2.02426	3.46607	0.15052	1
ENSMUSG00000038280	Ostm1	-0.778749	4.67679	0.150597	1
ENSMUSG00000020476	Dbnl	0.404284	6.48482	0.150728	1
ENSMUSG00000080316	Ncrna00085	-0.443452	5.80381	0.150823	1
ENSMUSG00000030545	Pex11a	2.30105	1.91714	0.150975	1
ENSMUSG00000056025	Clca1	-2.14231	1.53894	0.151004	1
ENSMUSG00000037843	Vstm2l	-0.415374	5.7817	0.151102	1
ENSMUSG00000031907	Zfp90	-2.25425	1.60488	0.151105	1
ENSMUSG00000039954	Stk32a	0.764324	4.83506	0.15135	1
ENSMUSG00000006307	Wbp7	0.358002	6.2961	0.151538	1
ENSMUSG00000032349	Elovl5	0.471428	5.81754	0.151539	1
ENSMUSG00000021091	Serpina3n	0.804103	6.70901	0.151693	1
ENSMUSG00000066113	Adamtsl1	1.69253	2.11005	0.151698	1
ENSMUSG00000002983	Relb	1.7395	2.72308	0.151917	1
ENSMUSG00000022248	Rad1	-1.00531	3.43255	0.152141	1
ENSMUSG00000003134	Tbc1d8	-0.578034	4.72777	0.152298	1
ENSMUSG00000010044	Zmynd10	-1.35425	2.28778	0.152343	1
ENSMUSG00000060336	Zfp937	-1.10265	3.41529	0.152426	1
ENSMUSG00000025375	Aatk	-0.337414	7.07428	0.152651	1
ENSMUSG00000055413	H2-Q5	2.59423	2.73765	0.152684	1
ENSMUSG00000024885	Aldh3b1	-1.84308	1.81113	0.15279	1
ENSMUSG00000003033	Ap1m1	0.465659	6.10309	0.152834	1
ENSMUSG00000032469	Dbr1	0.759386	3.70946	0.152877	1
ENSMUSG00000015120	Ube2i	0.44855	5.68205	0.152893	1
ENSMUSG00000036054	Sugp2	-0.371352	6.4506	0.152988	1
ENSMUSG00000032174	Icam5	-0.978358	4.16983	0.153085	1
ENSMUSG00000085795	Zfp703	0.96634	3.54516	0.153115	1
ENSMUSG00000025969	Nrp2	0.3598	6.69579	0.153144	1
ENSMUSG00000049354	Dcaf7	-0.331238	7.13877	0.153154	1
ENSMUSG00000025825	Iscu	0.3828	6.16879	0.153187	1
ENSMUSG00000020021	Fgd6	0.799888	4.31817	0.153285	1
ENSMUSG00000022199	Slc22a17	-0.286318	8.23311	0.153314	1
ENSMUSG00000048076	Arf1	-0.279788	7.70132	0.153526	1
ENSMUSG00000052920	Prkg1	-0.492959	5.13837	0.153651	1
ENSMUSG00000043572	Pars2	-1.6145	2.08004	0.153791	1
ENSMUSG00000026821	Ralgds	-0.389424	5.84736	0.153838	1
ENSMUSG00000037572	Wdhd1	1.23392	3.00138	0.153941	1
ENSMUSG00000039168	Dap	1.03666	3.1174	0.154221	1
ENSMUSG00000025199	Chuk	-0.51316	5.28357	0.154265	1
ENSMUSG00000030077	Chl1	0.284566	8.31445	0.154345	1
ENSMUSG00000004070	Hmox2	-0.393252	5.77537	0.154421	1
ENSMUSG00000068742	Cry2	-0.413131	5.96833	0.154576	1
ENSMUSG00000019877	Serinc1	-0.27285	8.62225	0.154667	1
ENSMUSG00000022261	Sdc2	-0.413373	6.23836	0.154726	1
ENSMUSG00000071253	Slc25a16	-0.824667	3.8373	0.154794	1
ENSMUSG00000086675	9430029A11Rik	1.80109	2.1377	0.154968	1
ENSMUSG00000002688	Prkd1	1.3017	3.91333	0.155093	1
ENSMUSG00000074867	Zfp808	3.24421	1.48671	0.155494	1
ENSMUSG00000040848	Sft2d2	0.689063	4.69906	0.155675	1
ENSMUSG00000090255	4921534H16Rik	1.36334	2.88986	0.155895	1
ENSMUSG00000033900	Mtap9	0.318459	7.60535	0.156232	1
ENSMUSG00000015149	Sirt2	0.395456	6.06494	0.156248	1
ENSMUSG00000035842	Ddx11	2.36884	2.0077	0.15629	1
ENSMUSG00000038214	Bend3	1.0257	3.0637	0.156333	1
ENSMUSG00000007867	Ift43	1.42303	2.8839	0.156429	1
ENSMUSG00000029778	Adcyap1r1	-0.297319	7.33148	0.15647	1
ENSMUSG00000004285	Atp6v1f	0.341739	6.65753	0.156484	1
ENSMUSG00000057409	Zfp53	1.28873	2.48347	0.156547	1
ENSMUSG00000070304	Scn2b	-0.297572	7.28713	0.156606	1
ENSMUSG00000006717	Acot13	-0.53167	5.22753	0.156661	1
ENSMUSG00000025290	Rps24	0.363036	7.03519	0.156802	1
ENSMUSG00000079460	4933403O08Rik	0.808493	3.8306	0.157095	1
ENSMUSG00000090000	Ier3ip1	-0.701793	4.58885	0.157127	1
ENSMUSG00000057963	Itpk1	0.529469	4.96043	0.157143	1
ENSMUSG00000041308	Sntb2	-1.09636	2.72874	0.157178	1
ENSMUSG00000035431	Sstr1	-0.875237	3.46811	0.157205	1
ENSMUSG00000086158	Gm5918	-1.57339	2.77154	0.157252	1
ENSMUSG00000022454	Nell2	-0.351631	6.31398	0.157466	1
ENSMUSG00000007613	Tgfbr1	0.685529	4.87966	0.157514	1
ENSMUSG00000044024	Rell2	1.05844	3.39563	0.157821	1
ENSMUSG00000025584	Pde8a	0.690471	4.06721	0.15804	1
ENSMUSG00000002233	Rhoc	1.01211	3.47386	0.158244	1
ENSMUSG00000024222	Fkbp5	-0.677448	4.46768	0.158325	1
ENSMUSG00000031805	Jak3	1.10146	2.7999	0.158359	1
ENSMUSG00000030323	Ift122	0.570691	5.09266	0.15837	1
ENSMUSG00000032042	Srpr	0.447217	5.53202	0.158594	1
ENSMUSG00000035726	Supt16h	0.315617	7.52124	0.158622	1
ENSMUSG00000038777	Sema6c	0.853716	3.95853	0.158843	1
ENSMUSG00000077563	Snora68	0.908311	3.15151	0.158854	1
ENSMUSG00000035725	Prkx	0.966657	3.10503	0.158916	1
ENSMUSG00000086841	2410006H16Rik	0.763992	3.87351	0.158975	1
ENSMUSG00000047434	AI480653	1.17603	3.51307	0.158997	1
ENSMUSG00000059326	Csf2ra	0.626258	5.52504	0.159075	1
ENSMUSG00000031918	Mtmr2	-0.507181	5.31392	0.159175	1
ENSMUSG00000022808	Snx4	0.438068	6.02995	0.159222	1
ENSMUSG00000031934	Panx1	0.933247	3.34961	0.159232	1
ENSMUSG00000021895	Arhgef3	0.803772	4.32608	0.159378	1
ENSMUSG00000030650	Tmc5	-1.08248	2.81352	0.159423	1
ENSMUSG00000001507	Itga3	-0.54877	4.79749	0.159624	1
ENSMUSG00000050447	Lypd6	0.714867	4.49311	0.159666	1
ENSMUSG00000087598	Zfp111	0.788345	3.97007	0.15971	1
ENSMUSG00000085037	4933421O10Rik	0.768191	3.66199	0.160103	1
ENSMUSG00000097451		-0.329122	9.03839	0.160317	1
ENSMUSG00000038374	Rbm8a	0.485644	5.45374	0.160365	1
ENSMUSG00000002006	Pdzd4	-0.400085	6.18166	0.160373	1
ENSMUSG00000025422	Agap2	-0.308682	7.85291	0.160412	1
ENSMUSG00000025616	Usp16	0.507048	5.38164	0.160562	1
ENSMUSG00000063145	Bbs5	0.762703	3.73127	0.160789	1
ENSMUSG00000058979	Cecr5	-0.970109	3.6495	0.160837	1
ENSMUSG00000057894	Zfp329	0.532949	5.44469	0.160896	1
ENSMUSG00000028894	Inpp5b	0.648036	5.09905	0.161004	1
ENSMUSG00000094068		0.43085	6.48701	0.161019	1
ENSMUSG00000020671	Rab10	0.339809	6.64269	0.161103	1
ENSMUSG00000032313	AI118078	1.22127	2.80155	0.161229	1
ENSMUSG00000058488	Kl	-1.00483	3.37411	0.161343	1
ENSMUSG00000042063	Zfp386	0.675544	4.51697	0.161454	1
ENSMUSG00000047466	8030462N17Rik	-0.714449	4.40455	0.161477	1
ENSMUSG00000044367	Slc16a13	2.05731	1.90879	0.161488	1
ENSMUSG00000020375	Rufy1	0.429473	5.93591	0.161495	1
ENSMUSG00000031530	Dusp4	1.94997	1.98843	0.161639	1
ENSMUSG00000035529	Prdm4	0.83107	4.18327	0.161725	1
ENSMUSG00000060708	Bloc1s4	1.36553	2.67234	0.161882	1
ENSMUSG00000022715	Cldn26	2.36946	1.66003	0.16196	1
ENSMUSG00000022704	Qtrtd1	0.8602	3.43921	0.162176	1
ENSMUSG00000038975	Rabggtb	0.548319	5.00179	0.16224	1
ENSMUSG00000060938	Rpl26	0.303444	7.99348	0.162687	1
ENSMUSG00000051335	Gfod1	-0.69725	4.5028	0.162807	1
ENSMUSG00000041515	Irf8	1.78278	3.44377	0.162947	1
ENSMUSG00000026317	Cln8	-0.877406	3.42654	0.163103	1
ENSMUSG00000090272	Mndal	2.00961	2.43629	0.163114	1
ENSMUSG00000001285	Myg1	-0.703919	4.07207	0.163121	1
ENSMUSG00000039976	Tbc1d16	-0.558766	4.64235	0.163282	1
ENSMUSG00000055078	Gabra5	-0.581196	5.66018	0.163595	1
ENSMUSG00000042642	Flad1	-0.692474	3.90385	0.163728	1
ENSMUSG00000040550	Otud6b	0.385722	6.16738	0.163754	1
ENSMUSG00000036934	4921524J17Rik	-1.22154	2.34631	0.163857	1
ENSMUSG00000004902	Slc25a18	0.467682	5.56612	0.163858	1
ENSMUSG00000024085	Man2a1	0.673336	4.20283	0.164135	1
ENSMUSG00000020376	Rnf130	0.456647	5.13192	0.164289	1
ENSMUSG00000040054	Baz2a	0.357328	6.69716	0.1643	1
ENSMUSG00000001036	Epn2	-0.397277	6.12849	0.16436	1
ENSMUSG00000021262	Evl	-0.348999	6.65923	0.164388	1
ENSMUSG00000030214	Plbd1	4.26709	0.743561	0.164405	1
ENSMUSG00000045136	Tubb2b	0.368446	6.25239	0.164421	1
ENSMUSG00000097219		2.23803	1.57983	0.164438	1
ENSMUSG00000042178	Armc5	0.960337	3.2385	0.164674	1
ENSMUSG00000029771	Irf5	1.65719	2.3021	0.164718	1
ENSMUSG00000060882	Kcnd2	-0.343884	6.30298	0.164837	1
ENSMUSG00000035530	Eif1	0.310074	6.80051	0.164869	1
ENSMUSG00000075705	Msrb1	1.35272	2.67741	0.165035	1
ENSMUSG00000030854	Ptpn5	-0.352298	6.99576	0.165072	1
ENSMUSG00000039176	Polg	-0.703044	4.64279	0.165088	1
ENSMUSG00000030180	Kdm5a	0.357697	6.56747	0.16513	1
ENSMUSG00000047221	Fam185a	-0.662124	3.87299	0.165146	1
ENSMUSG00000025232	Hexa	0.553508	5.41883	0.165294	1
ENSMUSG00000076258		-0.281841	13.0595	0.165399	1
ENSMUSG00000006585	Cdt1	2.94304	1.13159	0.165919	1
ENSMUSG00000042487	Leo1	-0.365883	6.39507	0.165947	1
ENSMUSG00000042680	Fam59a	-0.608158	4.45556	0.165998	1
ENSMUSG00000032555	Topbp1	0.653446	4.17465	0.166036	1
ENSMUSG00000030759	Far1	-0.390139	5.89179	0.166074	1
ENSMUSG00000022443	Myh9	0.548697	7.33842	0.166129	1
ENSMUSG00000074811	Hps6	-1.01077	2.69309	0.166138	1
ENSMUSG00000021952	Xpo4	-0.671819	4.23562	0.166146	1
ENSMUSG00000026110	Mgat4a	-0.444292	5.42617	0.166171	1
ENSMUSG00000042492	Tbc1d10b	0.398128	5.9486	0.16638	1
ENSMUSG00000027340	Slc23a2	-0.354135	6.37401	0.166461	1
ENSMUSG00000026928	Card9	2.61456	1.95607	0.166482	1
ENSMUSG00000030469	Zfp719	-0.804273	3.88941	0.166891	1
ENSMUSG00000032940	Rbm11	0.969896	3.28383	0.166912	1
ENSMUSG00000006675	P4htm	-0.521151	4.89415	0.166942	1
ENSMUSG00000062252	Lhfpl5	-1.03723	3.12932	0.167	1
ENSMUSG00000069565	Dazap1	0.61268	4.57685	0.167032	1
ENSMUSG00000016028	Celsr1	-1.54634	2.26943	0.167071	1
ENSMUSG00000034300	Fam53c	-0.474357	5.22541	0.167147	1
ENSMUSG00000015776	Med22	0.770557	4.36648	0.167236	1
ENSMUSG00000015961	Adss	-0.418952	5.74823	0.167238	1
ENSMUSG00000001767	Crnkl1	-0.463767	5.32585	0.167262	1
ENSMUSG00000069808	Fam57a	-1.30015	2.48346	0.167316	1
ENSMUSG00000039239	Tgfb2	-0.676114	3.97044	0.167403	1
ENSMUSG00000027650	Tti1	-0.742556	4.04814	0.16747	1
ENSMUSG00000029669	Tspan12	-1.13496	2.76969	0.167482	1
ENSMUSG00000066152	Slc31a2	0.998969	3.49362	0.167558	1
ENSMUSG00000028172	Tacr3	-1.21779	3.00349	0.167568	1
ENSMUSG00000021871	Pnp	1.03404	3.23665	0.167609	1
ENSMUSG00000040564	Apoc1	-1.05165	2.90756	0.167709	1
ENSMUSG00000026674	Ddr2	1.38278	2.97498	0.168062	1
ENSMUSG00000079104	Prps1l3	-1.62509	2.36794	0.168063	1
ENSMUSG00000020734	Grin2c	-1.187	3.13349	0.168065	1
ENSMUSG00000073455		1.19204	2.65633	0.168106	1
ENSMUSG00000050931	Sgms2	-1.32087	2.63475	0.168154	1
ENSMUSG00000043311	D17H6S53E	0.925211	3.05219	0.168184	1
ENSMUSG00000037411	Serpine1	2.26573	1.90877	0.16828	1
ENSMUSG00000001948	Spa17	1.23037	3.35881	0.168281	1
ENSMUSG00000039630	Hnrnpu	0.280321	8.87892	0.16844	1
ENSMUSG00000096210	H1f0	0.419945	5.60703	0.168448	1
ENSMUSG00000040234	Tm7sf3	0.640623	4.33615	0.16846	1
ENSMUSG00000016256	Ctsz	1.28689	4.96572	0.168487	1
ENSMUSG00000086171	C630020P19Rik	1.12101	2.71447	0.168499	1
ENSMUSG00000093661	Eif4e3	0.759111	4.31878	0.168689	1
ENSMUSG00000024335	Brd2	0.311814	7.32121	0.168707	1
ENSMUSG00000037851	Iars	0.567432	5.67497	0.168795	1
ENSMUSG00000032462	Pik3cb	-0.830111	3.53123	0.168951	1
ENSMUSG00000030990	Pgap2	1.10133	3.44156	0.168957	1
ENSMUSG00000062997	Rpl35	-0.527575	4.82934	0.169025	1
ENSMUSG00000022684	Bfar	-0.519356	4.78723	0.169095	1
ENSMUSG00000000374	Trappc10	-0.431056	5.87453	0.169102	1
ENSMUSG00000078202	Nrarp	-0.921693	3.6469	0.169129	1
ENSMUSG00000073982	Rhog	0.90129	3.58611	0.169224	1
ENSMUSG00000052949	Rnf157	-0.378247	7.02065	0.169237	1
ENSMUSG00000006191	Cdkal1	0.604808	4.58883	0.169352	1
ENSMUSG00000032436	Cmtm7	2.77246	1.63761	0.169366	1
ENSMUSG00000055553	Kxd1	0.552924	5.12664	0.169537	1
ENSMUSG00000022323	Hrsp12	0.58535	4.78293	0.169574	1
ENSMUSG00000049796	Crh	-3.37256	1.63531	0.169609	1
ENSMUSG00000029817	Tra2a	0.493305	5.6749	0.169878	1
ENSMUSG00000023473	Celsr3	-0.344116	6.37158	0.169921	1
ENSMUSG00000022544	Fam86	-1.18801	2.94043	0.170023	1
ENSMUSG00000028373	Astn2	-0.371068	6.21129	0.170117	1
ENSMUSG00000028599	Tnfrsf1b	1.38072	3.01498	0.170128	1
ENSMUSG00000051652	Lrrc3	-0.936268	3.45286	0.170143	1
ENSMUSG00000066278	Vps37b	1.0485	3.24698	0.170241	1
ENSMUSG00000025958	Creb1	0.405277	5.87874	0.170295	1
ENSMUSG00000027130	Slc12a6	-0.405858	5.81943	0.170318	1
ENSMUSG00000030134	Rasgef1a	-0.355675	6.33228	0.170472	1
ENSMUSG00000022283	Pabpc1	0.547182	6.90887	0.170514	1
ENSMUSG00000043140	Tmem186	0.807287	4.12409	0.170521	1
ENSMUSG00000027238	Frmd5	0.491716	5.29458	0.170673	1
ENSMUSG00000050875	A730017C20Rik	0.314876	7.22181	0.170679	1
ENSMUSG00000059447	Hadhb	0.591259	4.29515	0.170703	1
ENSMUSG00000027748	Trpc4	-0.564491	4.6986	0.170801	1
ENSMUSG00000032294	Pkm	-0.268866	8.85365	0.171009	1
ENSMUSG00000048486	Fitm2	0.700847	4.27608	0.171117	1
ENSMUSG00000045374	Wdr81	0.524467	4.90217	0.171486	1
ENSMUSG00000071654	AI462493	-0.785042	3.65926	0.171551	1
ENSMUSG00000039934	Pion	1.05024	3.71126	0.171568	1
ENSMUSG00000024851	Pitpnm1	-0.292136	7.04426	0.171724	1
ENSMUSG00000036381	P2ry14	1.04936	2.78028	0.171801	1
ENSMUSG00000026584	Scyl3	-0.569915	4.27821	0.171803	1
ENSMUSG00000090286		-0.54294	4.90382	0.172151	1
ENSMUSG00000023025	Larp4	0.48211	5.2239	0.17227	1
ENSMUSG00000001542	Ell2	0.824679	3.94722	0.172398	1
ENSMUSG00000056737	Capg	2.68805	1.77054	0.172448	1
ENSMUSG00000019850	Tnfaip3	1.92158	2.87558	0.172586	1
ENSMUSG00000047649	Cd3eap	-0.531961	4.76545	0.172596	1
ENSMUSG00000041852	Tcf20	-0.314848	8.04137	0.172598	1
ENSMUSG00000048222	Mfap1b	0.688058	4.27099	0.17266	1
ENSMUSG00000030124	Lag3	1.95578	3.38186	0.172685	1
ENSMUSG00000086708	Gm15577	2.18157	1.58994	0.173131	1
ENSMUSG00000032280	Tle3	0.471135	5.25296	0.173389	1
ENSMUSG00000097073	AC163666.1	2.63049	1.49496	0.173486	1
ENSMUSG00000051978	Erich1	0.783742	3.78948	0.173641	1
ENSMUSG00000042684	Npl	-2.37848	1.49192	0.173644	1
ENSMUSG00000028528	Dnajc6	-0.292568	7.75116	0.173713	1
ENSMUSG00000018377	Vezf1	-0.411915	5.78751	0.173788	1
ENSMUSG00000037938	Chchd5	1.19186	2.55401	0.173993	1
ENSMUSG00000038696	Mapkap1	0.506201	5.07161	0.17404	1
ENSMUSG00000030744	Rps3	0.308892	7.20115	0.174101	1
ENSMUSG00000019464	Ptger1	0.86801	3.74933	0.174108	1
ENSMUSG00000078667		1.3309	3.0767	0.17412	1
ENSMUSG00000038000	Acd	0.614444	4.89019	0.174247	1
ENSMUSG00000035048	Anapc13	0.728993	3.59476	0.174387	1
ENSMUSG00000031387	Renbp	1.59299	2.42878	0.174586	1
ENSMUSG00000028300	3110043O21Rik	0.596885	4.67045	0.174602	1
ENSMUSG00000019866	Aim1	1.79059	2.48348	0.174605	1
ENSMUSG00000036095	Dgkb	-0.324745	6.58616	0.174683	1
ENSMUSG00000023009	Nckap5l	0.820666	4.05367	0.174701	1
ENSMUSG00000079215	Zfp664	-0.394974	5.95655	0.174714	1
ENSMUSG00000037887	Dusp8	-0.379826	5.85141	0.174761	1
ENSMUSG00000091534	Gm17195	-2.9054	1.68586	0.174803	1
ENSMUSG00000039059	Hrh3	-0.544592	5.0481	0.174971	1
ENSMUSG00000039533	Mmd2	0.386183	6.17689	0.174982	1
ENSMUSG00000001383	Zmat2	0.269357	7.80882	0.175102	1
ENSMUSG00000032194	Kank2	0.736335	3.95267	0.175219	1
ENSMUSG00000024691	Fam111a	1.66066	2.3587	0.175241	1
ENSMUSG00000068391	Chrac1	0.878733	4.26039	0.17527	1
ENSMUSG00000036781	Rps27l	0.8567	3.15372	0.175357	1
ENSMUSG00000079426	Arpc4	0.459763	5.63352	0.175413	1
ENSMUSG00000031838	Ifi30	1.7778	3.0542	0.175425	1
ENSMUSG00000096929	mmu-mir-29b-2	-0.326842	6.66303	0.175501	1
ENSMUSG00000049624	Slc17a5	0.69471	4.04206	0.175646	1
ENSMUSG00000049517		0.369314	7.13775	0.175695	1
ENSMUSG00000033624	Pdpr	0.586722	4.33891	0.175747	1
ENSMUSG00000031843	Mphosph6	0.83304	3.95172	0.175762	1
ENSMUSG00000038020	Rapgefl1	0.569131	4.86202	0.175802	1
ENSMUSG00000034908	Sidt2	0.581563	4.9806	0.175816	1
ENSMUSG00000059182	Skap2	0.938593	3.87275	0.175863	1
ENSMUSG00000042857	Gm9776	0.944085	3.00555	0.175961	1
ENSMUSG00000057858	D19Ertd737e	0.61091	4.36089	0.175989	1
ENSMUSG00000038481	Cdk19	0.630615	4.33449	0.175991	1
ENSMUSG00000019055	Plod1	0.590758	4.39489	0.176143	1
ENSMUSG00000041215	Yeats2	0.420187	5.57472	0.176455	1
ENSMUSG00000049775	Tmsb4x	0.376732	7.72168	0.176642	1
ENSMUSG00000032712	2810474O19Rik	0.673636	4.97469	0.176652	1
ENSMUSG00000018599	Smcr7	0.78395	3.50128	0.176687	1
ENSMUSG00000023868	Pde10a	-0.471042	5.60621	0.176694	1
ENSMUSG00000018012	Rac3	0.760972	3.78027	0.176901	1
ENSMUSG00000019261	Mtap1s	-0.495388	4.9428	0.176974	1
ENSMUSG00000046567	4930430F08Rik	-0.800677	3.55845	0.177109	1
ENSMUSG00000029578	Wipi2	-0.313165	6.27971	0.177172	1
ENSMUSG00000041777	Cir1	0.576922	4.45493	0.177179	1
ENSMUSG00000047409	Ctdspl	-0.733295	3.98164	0.177238	1
ENSMUSG00000092998	Mir5099	0.775376	3.61544	0.177293	1
ENSMUSG00000025764	Phf17	-0.431015	5.55148	0.17736	1
ENSMUSG00000024798	Htr7	-0.56925	4.33905	0.177547	1
ENSMUSG00000031673	Cdh11	0.5341	5.18018	0.177558	1
ENSMUSG00000095253	Zfp799	0.76065	4.41676	0.17767	1
ENSMUSG00000032308	Ulk3	-0.67893	3.88755	0.177745	1
ENSMUSG00000002803	Btbd6	-0.56274	4.54785	0.177751	1
ENSMUSG00000022779	Top3b	-0.534423	4.6665	0.177774	1
ENSMUSG00000029535	Triap1	-1.74718	2.12539	0.177849	1
ENSMUSG00000049583	Grm5	-0.447924	6.77453	0.178004	1
ENSMUSG00000031429	Psmd10	0.763213	3.63598	0.178035	1
ENSMUSG00000020681	Ace	-0.590491	4.66181	0.178318	1
ENSMUSG00000028809	Srrm1	0.271745	8.05621	0.178332	1
ENSMUSG00000079002		-1.46208	2.33937	0.178384	1
ENSMUSG00000026275	Ppp1r7	0.391069	5.96681	0.178414	1
ENSMUSG00000030424	Zfp939	0.78963	4.06337	0.178431	1
ENSMUSG00000029869	Ephb6	0.489468	5.1397	0.178547	1
ENSMUSG00000002308	Cd320	-1.22559	3.195	0.178587	1
ENSMUSG00000032221	Mns1	1.45666	2.8999	0.178693	1
ENSMUSG00000041741	Pde3a	1.04555	3.48188	0.178695	1
ENSMUSG00000062593	Lilrb4	3.22849	1.69707	0.178721	1
ENSMUSG00000034757	Tmub2	0.61807	4.53532	0.178727	1
ENSMUSG00000003032	Klf4	-0.992893	2.76338	0.178872	1
ENSMUSG00000037017	Zscan21	0.669034	4.28763	0.179276	1
ENSMUSG00000056073	Grik2	-0.36294	6.46084	0.179284	1
ENSMUSG00000066551	Hmgb1	0.335268	6.43562	0.179312	1
ENSMUSG00000014791	Elmo3	0.974894	3.28722	0.179475	1
ENSMUSG00000032244	Fem1b	-0.302881	7.468	0.179557	1
ENSMUSG00000096926		-1.75691	1.79484	0.179672	1
ENSMUSG00000032714	Syde1	1.36149	2.65006	0.179707	1
ENSMUSG00000036845	Lin37	0.666599	4.04797	0.179843	1
ENSMUSG00000028641	Lepre1	-0.824703	3.11055	0.179848	1
ENSMUSG00000031879	Fam96b	0.692848	3.81279	0.179973	1
ENSMUSG00000048000	Gigyf2	0.310798	7.2988	0.179992	1
ENSMUSG00000022204	Ngdn	-0.625409	3.97959	0.180048	1
ENSMUSG00000034303	Ccdc15	1.03849	3.43929	0.180105	1
ENSMUSG00000096014	Sox1	-0.464472	5.44512	0.180114	1
ENSMUSG00000030638	Sh3gl3	-0.425069	5.22393	0.180308	1
ENSMUSG00000022811	Zfp148	-0.301441	6.99709	0.180368	1
ENSMUSG00000031533	Mrps31	-0.6186	4.25056	0.180444	1
ENSMUSG00000037885	Stk35	-0.507633	4.8571	0.180729	1
ENSMUSG00000021408	Ripk1	0.865234	3.63978	0.180737	1
ENSMUSG00000033943	Mga	-0.280939	7.41551	0.180836	1
ENSMUSG00000024397	Aif1	1.4111	3.38317	0.18085	1
ENSMUSG00000042613	Pbxip1	0.543744	6.2371	0.181001	1
ENSMUSG00000085811	Gm11669	0.351051	6.77105	0.181076	1
ENSMUSG00000086286		3.36216	1.41352	0.181132	1
ENSMUSG00000016918	Sulf1	0.499215	6.21403	0.181234	1
ENSMUSG00000004934	Pias4	-0.609378	4.40776	0.181235	1
ENSMUSG00000067365	Tmem128	-1.32903	2.8157	0.181382	1
ENSMUSG00000047976	Kcna1	-0.622554	4.93823	0.181432	1
ENSMUSG00000047797	Gjb1	2.6211	1.68375	0.181433	1
ENSMUSG00000018698	Lhx1	-1.2424	2.59504	0.181548	1
ENSMUSG00000025020	Slit1	-0.392025	6.67274	0.181631	1
ENSMUSG00000005656	Snx6	0.508822	5.21339	0.18164	1
ENSMUSG00000050663	Trhde	-0.922178	3.15441	0.181714	1
ENSMUSG00000062300	Pvrl2	-1.07138	3.05994	0.181818	1
ENSMUSG00000030225	Dera	-1.96871	2.13099	0.181925	1
ENSMUSG00000022014	Epsti1	2.00646	3.42185	0.181965	1
ENSMUSG00000031789	Cngb1	-0.563598	4.5342	0.182005	1
ENSMUSG00000039530	Tusc3	-0.313816	6.68253	0.182025	1
ENSMUSG00000055632	Hmcn2	-0.775593	3.98261	0.182038	1
ENSMUSG00000096544		0.804663	3.76032	0.182226	1
ENSMUSG00000025905	Oprk1	-0.787367	4.22508	0.182306	1
ENSMUSG00000063018	2010204K13Rik	-0.608653	4.27775	0.182462	1
ENSMUSG00000022780	Mfi2	2.16109	1.93552	0.182472	1
ENSMUSG00000023074	Mospd1	1.43858	2.68843	0.182573	1
ENSMUSG00000087361	0610043K17Rik	1.34932	2.72204	0.182599	1
ENSMUSG00000026455	Klhl12	-0.518185	4.94438	0.182757	1
ENSMUSG00000087413		-2.61746	1.41788	0.182944	1
ENSMUSG00000064994		0.500049	5.57773	0.182958	1
ENSMUSG00000021665	Hexb	0.790199	5.14866	0.183316	1
ENSMUSG00000042523	Dnalc1	-0.350968	5.97237	0.183389	1
ENSMUSG00000022911	Arl13b	0.675978	4.29866	0.183472	1
ENSMUSG00000021709	Erbb2ip	0.390137	6.85874	0.183817	1
ENSMUSG00000087963		1.33256	2.85964	0.183933	1
ENSMUSG00000041846	Smek1	-0.411346	5.62409	0.183992	1
ENSMUSG00000036275	9530068E07Rik	-0.419564	5.60092	0.184049	1
ENSMUSG00000026360	Rgs2	-0.360469	6.18802	0.1842	1
ENSMUSG00000043153	Ispd	0.953123	3.25843	0.184294	1
ENSMUSG00000075553	Gm5464	-2.54021	1.42107	0.184297	1
ENSMUSG00000070425	Trpc2	-0.67298	3.81694	0.184522	1
ENSMUSG00000014601	Fam40a	-0.386498	5.61935	0.184558	1
ENSMUSG00000034520	Gjc1	1.61814	2.72475	0.184633	1
ENSMUSG00000003200	Sh3gl1	-0.766337	3.6842	0.184758	1
ENSMUSG00000027522	Stx16	-0.344241	6.071	0.184773	1
ENSMUSG00000064284	Cdpf1	-1.08083	2.43443	0.184833	1
ENSMUSG00000025437	Usp33	0.325054	7.15083	0.184892	1
ENSMUSG00000002346	Slc25a42	-0.449101	5.41495	0.185131	1
ENSMUSG00000017550	Atad5	0.814307	3.94466	0.185156	1
ENSMUSG00000027977	Ndst3	1.00865	4.41667	0.185166	1
ENSMUSG00000021843	Ktn1	0.258996	8.15798	0.185174	1
ENSMUSG00000029199	Lias	0.536318	4.60684	0.185389	1
ENSMUSG00000028480	Glipr2	1.46565	2.70352	0.185392	1
ENSMUSG00000025234	Arih1	0.412235	5.95576	0.185489	1
ENSMUSG00000021994	Wnt5a	-0.750336	4.1687	0.185516	1
ENSMUSG00000017466	Timp2	-0.28003	8.34564	0.185589	1
ENSMUSG00000002908	Kcnn1	1.17162	2.83743	0.185599	1
ENSMUSG00000035900	Gramd4	-0.42833	5.66254	0.185639	1
ENSMUSG00000015697	Setdb1	-0.438399	5.50358	0.185782	1
ENSMUSG00000034343	Ube2f	0.860312	4.11748	0.185816	1
ENSMUSG00000046139	Patl1	0.635767	4.63789	0.185873	1
ENSMUSG00000028042	Zbtb7b	1.00423	3.32477	0.185927	1
ENSMUSG00000041559	Fmod	-2.29729	1.43196	0.18596	1
ENSMUSG00000058248	Kcnh1	-0.609809	4.54232	0.186014	1
ENSMUSG00000002660	Clpp	0.491717	5.15196	0.186059	1
ENSMUSG00000040423	Rc3h1	0.403546	6.13447	0.18616	1
ENSMUSG00000004677	Myo9b	0.433169	6.00949	0.186162	1
ENSMUSG00000053293	Pom121	-0.37743	6.32511	0.186188	1
ENSMUSG00000007207	Stx1a	-0.493556	5.0263	0.186599	1
ENSMUSG00000024142	Mlst8	-0.831257	3.7515	0.186645	1
ENSMUSG00000029229	Chic2	0.643605	4.10729	0.186696	1
ENSMUSG00000031969	Acad8	-0.976077	3.11596	0.186884	1
ENSMUSG00000030850	Ate1	0.351642	6.94677	0.186974	1
ENSMUSG00000020219	Timm13	-0.631968	3.91433	0.18698	1
ENSMUSG00000021965	Ska3	2.66875	1.31769	0.187018	1
ENSMUSG00000097885	AC102860.1	-1.44995	2.13721	0.187025	1
ENSMUSG00000028438	Kif24	0.814804	3.28129	0.187133	1
ENSMUSG00000067150	Xpo5	0.415624	5.78442	0.187149	1
ENSMUSG00000032855	Pkd1	-0.304894	6.92972	0.187179	1
ENSMUSG00000002602	Axl	0.873227	5.4058	0.187211	1
ENSMUSG00000024900	Cpt1a	0.784292	4.03414	0.187313	1
ENSMUSG00000047045	Tmem164	-0.504166	4.78988	0.187315	1
ENSMUSG00000035234	Fam175a	1.30614	2.5469	0.187396	1
ENSMUSG00000006715	Gmnn	2.09338	1.59406	0.187423	1
ENSMUSG00000054452	Aes	-0.275474	7.49556	0.187525	1
ENSMUSG00000044393	Dsg2	1.31513	2.37039	0.187539	1
ENSMUSG00000032252	Glce	-0.42277	5.72291	0.187594	1
ENSMUSG00000056144	Trim34a	2.58046	1.72408	0.187819	1
ENSMUSG00000044468	Fam46c	1.5963	3.16962	0.187871	1
ENSMUSG00000043279	Trim56	1.12309	4.64795	0.187898	1
ENSMUSG00000021559	Dapk1	-0.385127	6.11183	0.187965	1
ENSMUSG00000002797	Ggct	-0.70962	3.5534	0.187993	1
ENSMUSG00000004933	Matk	-0.311546	6.21515	0.187999	1
ENSMUSG00000056629	Fkbp2	0.393499	5.67434	0.188006	1
ENSMUSG00000035898	Uba6	-0.491549	5.12416	0.188086	1
ENSMUSG00000036989	Trim3	-0.469567	5.4709	0.188355	1
ENSMUSG00000026896	Ifih1	1.55214	4.23384	0.188377	1
ENSMUSG00000042834	D0H4S114	0.64564	4.11262	0.188631	1
ENSMUSG00000030047	Arhgap25	1.38186	3.00304	0.188686	1
ENSMUSG00000032437	Stt3b	0.377047	6.22427	0.188816	1
ENSMUSG00000070044	Fam149a	-0.567211	4.7752	0.188819	1
ENSMUSG00000038644	Pold1	1.41498	2.47398	0.188822	1
ENSMUSG00000045349	Sh2d5	-0.550696	5.1193	0.188974	1
ENSMUSG00000017801	Mlx	0.691932	4.53004	0.189071	1
ENSMUSG00000063446	E130309F12Rik	0.64296	4.09729	0.189129	1
ENSMUSG00000065118		0.487341	4.95192	0.189142	1
ENSMUSG00000024290	Rock1	0.291487	6.82941	0.189323	1
ENSMUSG00000059213	Ddn	-0.806843	4.72637	0.189332	1
ENSMUSG00000019699	Akt3	0.295892	7.0784	0.18944	1
ENSMUSG00000030220	Arhgdib	1.55108	3.35444	0.189472	1
ENSMUSG00000030263	Lrmp	3.91164	1.08294	0.189511	1
ENSMUSG00000011960	Ccnt1	0.449545	5.49731	0.189564	1
ENSMUSG00000033502	Cdc14a	1.03062	3.29615	0.189569	1
ENSMUSG00000097080	AC133646.1	2.81569	1.30464	0.189641	1
ENSMUSG00000045275	Lca5l	0.797261	3.43377	0.189819	1
ENSMUSG00000058558	Rpl5	0.329621	6.73787	0.189883	1
ENSMUSG00000020902	Ntn1	0.825957	3.81131	0.190063	1
ENSMUSG00000072774	Zfp951	2.50689	1.41748	0.19018	1
ENSMUSG00000048895	Cdk5r1	-0.348633	6.88235	0.190362	1
ENSMUSG00000097524	AC132684.1	2.40254	1.40522	0.190401	1
ENSMUSG00000072772	Grcc10	-0.689267	4.93306	0.190494	1
ENSMUSG00000043336	Filip1l	1.13761	3.32215	0.190532	1
ENSMUSG00000028920	Fbxo42	-0.620966	4.84695	0.19058	1
ENSMUSG00000056310	Tyw1	0.58497	4.60275	0.190632	1
ENSMUSG00000025817	Nudt5	0.672888	3.80409	0.19065	1
ENSMUSG00000000532	Acvr1b	-0.458137	5.63008	0.190655	1
ENSMUSG00000025485	Ric8	-0.575078	4.80814	0.190691	1
ENSMUSG00000085735		1.98815	1.65766	0.190781	1
ENSMUSG00000007021	Syngr3	-0.381345	6.09897	0.190869	1
ENSMUSG00000042647	Acad12	2.45329	1.27532	0.190938	1
ENSMUSG00000031617	Tmem184c	0.338483	6.26027	0.190941	1
ENSMUSG00000018387	Shroom1	-1.20678	2.8326	0.190964	1
ENSMUSG00000036834	Plch1	0.739147	4.07206	0.191105	1
ENSMUSG00000028857	Tmem222	-0.512279	4.69615	0.191177	1
ENSMUSG00000022195	6030458C11Rik	-0.665051	4.417	0.191243	1
ENSMUSG00000054302	Eapp	0.423756	5.74423	0.191258	1
ENSMUSG00000022361	Zhx1	-0.334434	6.33588	0.191349	1
ENSMUSG00000014776	Nol3	0.70131	3.87626	0.191539	1
ENSMUSG00000035392	Dennd1a	-0.380657	5.72317	0.19154	1
ENSMUSG00000026761	Orc4	0.419364	5.85798	0.191657	1
ENSMUSG00000028141	Oaz3	-2.0968	1.46836	0.191664	1
ENSMUSG00000013523	Bcas1	0.500004	5.69063	0.19172	1
ENSMUSG00000033016	Nfatc1	0.978597	3.79831	0.191859	1
ENSMUSG00000022262	Dnahc5	0.80544	4.03665	0.191913	1
ENSMUSG00000024843	Chka	-0.300745	6.25438	0.191954	1
ENSMUSG00000052296	Ppp6r1	0.316617	7.06986	0.192073	1
ENSMUSG00000022621	Rabl2	0.458998	5.0348	0.192138	1
ENSMUSG00000059173	Pde1a	-0.356753	6.31259	0.192241	1
ENSMUSG00000040940	Arhgef1	0.625642	5.32417	0.192304	1
ENSMUSG00000086682	Gm16023	-1.7185	1.95789	0.19239	1
ENSMUSG00000001280	Sp1	0.520832	5.19884	0.192434	1
ENSMUSG00000032336	Nptn	-0.283181	7.24886	0.192467	1
ENSMUSG00000057236	Rbbp4	-0.325745	6.13279	0.192532	1
ENSMUSG00000032554	Trf	0.839314	3.16808	0.192587	1
ENSMUSG00000054360	Bsx	1.33243	2.5888	0.192608	1
ENSMUSG00000048281	Dleu7	-1.57832	2.32885	0.192736	1
ENSMUSG00000050017	Pitpnb	-0.335048	5.93304	0.193271	1
ENSMUSG00000041817	Fam169a	-0.356789	6.14073	0.19331	1
ENSMUSG00000045679	Pqlc3	1.54665	2.50546	0.193391	1
ENSMUSG00000033417	Cacul1	0.409136	6.10546	0.193463	1
[truncated: 11,589 more rows]
